# Supplementary material for: Metabolism of bile salts in the estrogen degrading bacterium Caenibius tardaugens
Source: Biodegradation. 2026 Feb 7;37(2):31. doi: 10.1007/s10532-026-10252-7 (PMC12882949; doi:10.1007/s10532-026-10252-7)
Supplement: Supplementary file 2 — Supplementary file2 (XLSX 708 KB) [file 10532_2026_10252_MOESM2_ESM.xlsx]

## Sheet: S1
Table S1
Isolated bacteria able to use cholate as carbon source
Strain	Reference
Azoarcus sp. strain Aa7	https://doi.org/10.1111/1462-2920.14508
Pseudomonas stutzeri Chol1.	https://doi.org/10.1007/s00203-006-0085-9
Novosphingobium sp. strain Chol11	https://doi.org/10.1111/1462-2920.13534
Comamonas testosteroni TA441	10.1016/j.jsbmb.2010.06.002
Rhodococcus jostii RHA1	https://doi.org/10.1128/jb.01169-12
Dietzia sp. strain Chol2	https://enviromicro-journals.onlinelibrary.wiley.com/doi/10.1111/1462-2920.12407
Zoogloea sp. strain Chol3	https://enviromicro-journals.onlinelibrary.wiley.com/doi/10.1111/1462-2920.12407
Sphingomonas sp. strain Chol10	https://enviromicro-journals.onlinelibrary.wiley.com/doi/10.1111/1462-2920.12407
Arthrobacter simplex (IICB 227)	https://www.sciencedirect.com/science/article/pii/0039128X9390007A?via%3Dihub
Streptomyces rubescens	https://www.nature.com/articles/181906a0.pdf
Pseudomonas putida strain DOC21	https://link.springer.com/protocol/10.1007/978-1-4939-7183-1_8#Sec10
Alcaligenes faecalis	https://www.sciencedirect.com/science/article/pii/S0021925818720905

## Sheet: S2
Table S2. Bacterial strains , plasmids and primers used in this study.
Strains	Genotype and characteristics	Source/reference
C. tardaugens NBRC 16725	Wild type strain	fujii 2003
C. tardaugens Rfr	Rfr strain efficient for conjugation	Ibero 2019
C. tardaugens Δigr	C. tardaugens NBRC 16725 ΔEGO55_03105-03125	This study
E. coli DH10B	F-, mcrA, Δ(mrr hsdRMS-mcrBC), Φ80dlacZΔM15, ΔlacX74, deoR, recA1, araD139, Δ(ara-leu)7697, galU, galK, λ-, rpsL, endA1, nupG	Invitrogen
E. coli HB101	Host for plasmid pRK600	Bertani, G. Studies on lysogenesis. I. The mode of phage liberation by lysogenic Escherichia coli. J. Bacteriol. 1951,
Plasmids
pK18mobsacB	Kmr, ColE oriV, Mob+, lacZα, sacB; vector for allelic exchange homologous recombination mutagenesis	Schafer, 1994
pK18mobsacB-igr	pK18mobsacB derivative used for igr operon deletion	This study
Primers	Sequence (5'-3')	Use
5BamHIgrUPf	CATACGGATCCAGCCAGTTCATCCAGTGTCG	igr operon deletion (amplification of upstream region)
3SalIigrUPr	CACAGTCGACTGATTTTGCGCTTTGGCTGC	igr operon deletion (amplification of upstream region)
5SalIigrDOWNf	CACAGTCGACAGCCTCCATCTCTCTACCCA	igr operon deletion (amplification of downstream region)
3HindIIigrDOWNr	ACATAAGCTTTGTTCGAGTGACCAGTCTGC	igr operon deletion (amplification of downstream region)
extigrf	GGTCATCCCCGTGGTTTCAT	External primer: together with F24 used to check insertion of pK18mobsacB-igr. Together with extigrr used to check igr operon deletion
extigrr	CTTCAGGCACAGGAAGACCC	External primer: together with R24 used to check insertion of pK18mobsacB-igr. Together with extigrf used to check igr operon deletion
F24	CGCCAGGGTTTTCCCAGTCACGAC	Internal primer: used to check insert cloning in pK18mobsacB and to check insertion of pK18mobsacB
R24	AGCGGATAACAATTTCACACAGGA	Internal primer: used to check insert cloning in pK18mobsacB and to check insertion of pK18mobsacB

## Sheet: S3
Table S3.
In silico identification of C. tardaugens genes encoding proteins homologous to those involved in the cholate degradation pathway. The genomes of P. putida DOC21 (accession numbers KF548088, KF548090, KF548089 and KF548091), Pseudomonas sp. Chol1 (accession number AMSL01000070) and Sphingobium sp. Chol11 (accession number NZ_OBMU000000000000.1) are used for comparison. Percent identity (% ID) and…
Sphingobium sp. Chol11		C. tardaugens				P. putida DOC21		C. tardaugens				P. stutzeri Chol1		C. tardaugens
gene (NCHOL11_RS)	function	gene (EGO55_)	% ID	log2FC		gene	function	gene (EGO55_)	% ID	log2FC		gene (C211_)	function	gene (EGO55_)	% ID	log2FC
12870 (hsh2) (1)	7-α steroid dehydratase	2245	72.99	0.02		stdD (1)	3-α-hydroxysteroid dehydrogenase	2450	38.5	0.65		11392 (scd1A) (2)	acyl-CoA dehydrogenase (subunit α)	4530	42	0.01
		12965	52.57	-0.01		stdA1 (2)	bile acid CoA-ligase	16325	35.9	1.08				13740	35	-0.33
		6935	35.29	-0.01				7035	30.8	0.71				13770	34	-0.04
		11550	33.8	0.89		stdA2 (2)	acyl-CoA ligase	3130	47.7	0.18				6635	34	0.11
		13410	31.58	0.44		stdA3 (3)	acyl-CoA ligase	13795	46.2	0.06		11397 (scd1B) (2)	acyl-CoA dehydrogenase (subunit β)	4525	47	0.08
15895 (sclA) (2)	steroid-24-oyl-CoA ligase	16325	43.63	1.08				6205	34.2	0.34
		14205	34.91	0.20				12210	33.6	0.28		11487 (shy1) (2)	enoyl-CoA hydratase	13780	42	-0.08
		5005	35	0.07				7035	32.8	0.71
		2270	32.62	1.20				5005	31.8	0.07		11482 (sal) (2)	Thiolase (sterol aldolase) (lpt2)	6145	34.17	0.12
		14255	32.3	0.11				14255	30.2	0.11				3105	30.57	0.07
15855 (scd4B) (2)	steroid acyl-CoA dehydrogenase (subunit α)	13765	66.38	-0.11				8400	33.6	-0.16				13535	33.98	0.10
		16315	42.66	3.25								11282 (sad) (2)	steroid aldehyde dehydrogenase	11040	31	-0.17
		4525	35.42	0.08										15625	27	0.21
		13745	34.76	-0.27								11382 (scd2A) (2)	steroid acyl-CoA dehydrogenase (subunit α)	3125	51	0.06
		3115	35.01	0.12										13585	34	0.00
		13565	32.52	0.08								11367 (scd2B, caiA) (2)	steroid acyl-CoA dehydrogenase (subunit β)	3115	35	0.12
15850 (scd4A) (2)	steroid acyl-CoA dehydrogenase (subunit β)	13770	78.01	-0.04										13765	29	-0.11
		16320	57.87	3.27								11377 (sal2) (2)	steroid aldolase	3105	69	0.07
		13740	38.94	-0.33										13535	44	0.10
		6635	33.75	0.11								11452 (hsh1) (3)	12-hydroxy-esteroid dehydratase	11480	64	2.04
		4530	35.29	0.01
		13585	31.75	0.00								11457 (sor1) (3)	steroid oxidoreductase	11475	53	2.09
15885 (nov2c228) (1)	Rieske 2Fe-2S domain-containing protein	16310	58.97	3.24										13450	51	-0.25
		3045	38.63	1.14								11342 (scd3A) (3)	steroid acyl-CoA dehydrogenase (subunit α)	13770	58	-0.04
		4130	27.25	0.24										16320	53	3.27
14750 (hsd) (1)		2235	79.15	0.33										13740	39	-0.33
		2230	72.2	1.10										6635	38	0.11
14815 (kstD) (1)		2340	77.33	-0.03										4530	38	0.01
		13830	65.57	0.33										13585	35	0.00
		14560	60.99	0.58								11347 (scd3B) (3)	steroid acyl-CoA dehydrogenase (subunit β)	13765	36	-0.11
		4840	54.68	0.10										16315	43	3.25
		2790	50.21	0.18										4525	37	0.08
		10275	33.53	0.11
14795 (steA) (1)		11465	71.22	2.41
		18540	39.47	-0.09
		7075	36.16	0.13
		3530	35.99	0.98
		4335	36.33	0.00
		2745	36.26	-0.34
		4020	32.97	-0.08
14800 (steB) (1)		11460	62.75	3.03
		6310	42.46	0.34
		13500	37.75	-0.02
		2210	38.31	0.45
		11470	41.3	2.51
14780 (hsh1) (3)	12-hydroxy-steroid dehydratase	11480	87.14	2.04
14785 (sor1) (3)	steroid oxidoreductase (alkene reductase)	11475	78.98	2.09
		13450	56.45	-0.25
17840 (ScdC1) (3)	steroid acyl-CoA dehydrogenase (subunit α)	13770	60.7	-0.04
		16320	58.1	3.27
17810 (ScdC2) (3)	steroid acyl-CoA dehydrogenase (subunit α)	13765	43.1	-0.11
		16315	45.2	3.25
17825 (ScdD) (3)	MaoC family dehydratase	13780	87	-0.08
		16330	39.4	1.8
14775 (tetR)	transcriptional regulator	11485	52.29	-0.05
14255 (hsh3) (1)	7β-hydroxysteroid dehydratase	13495	64.10	0.02

## Sheet: S4
locus_tag	ID	start	end	product	baseMean	log2FoldChange	lfcSE	pvalue	padj	Chol_1	Chol_2	Chol_3	Tes_1	Tes_2	Tes_3
EGO55_00005	EGO55_00005	4357417	4358563	alpha-hydroxy-acid oxidizing protein	3.60924	-0.105292	0.348188	0.188337	0.456865	0.3	0.07	0.08	0.81	0.29	0.08		Table S4. Gene expression analysis (RNA-seq) of C. tardaugens grown in Chol condition compared to Tes. Genes located in the identified clusters are highlighted in orange
EGO55_00015	EGO55_00015	1048	2483	FAD-binding protein	5.69315	0.0469796	0.255295	0.569889	0.777928	0.41	0.49	0.32	0.13	0.41	0.34
EGO55_00105	AZI34535.1	20363	22198	succinate dehydrogenase flavoprotein subunit	4099.34	-0.133793	0.140874	0.166793	0.427944	151.76	181.93	218.44	209.4	222.54	197.32
EGO55_00110	AZI34536.1	22200	22583	succinate dehydrogenase, hydrophobic membrane anchor protein	2417.77	-0.087207	0.116222	0.327567	0.590645	497.48	570.76	551.65	612	556.93	545.14
EGO55_00115	AZI34537.1	22596	22976	succinate dehydrogenase, cytochrome b556 subunit	5056.02	0.0237713	0.113594	0.78656	0.903787	1190.08	1346.6	1101.58	1093.57	1091.49	1218.56
EGO55_00120	AZI34538.1	23114	24076	50S ribosomal protein L11 methyltransferase	1549.08	-0.172526	0.106871	0.0444178	0.22276	128.15	128.89	142.08	157.81	140.16	155.59
EGO55_00125	AZI34539.1	24070	24744	TIGR02117 family protein	286.178	-0.0922474	0.122418	0.311362	0.573272	39.19	34.33	34.99	39.67	38.01	38.46
EGO55_00130	AZI34540.1	24817	26088	aminotransferase class I/II-fold pyridoxal phosphate-dependent enzyme	4554.51	-0.154846	0.120241	0.0898162	0.312844	297.09	263.09	329.37	334.3	347.96	324.33
EGO55_00135	AZI34541.1	26159	26542	VOC family protein	1225.77	0.277132	0.121572	0.00296991	0.0335019	330.47	296.02	352.23	236.15	221.99	264.85
EGO55_00140	AZI34542.1	26578	27522	SDR family NAD(P)-dependent oxidoreductase	645.763	0.0748754	0.130831	0.420553	0.666397	70.2	60.68	63.56	56.96	44.22	68.63
EGO55_00145	AZI34543.1	27609	29669	NAD-dependent DNA ligase LigA	1998.14	-0.291017	0.129094	0.002635	0.0309516	74.57	68.15	84.11	99.09	91.2	96.19
EGO55_00150	AZI34544.1	29746	31410	DNA repair protein RecN	2219.09	-0.0279116	0.100607	0.735131	0.880124	122.14	113.8	120.13	114.53	104.6	133.26
EGO55_00155	AZI34545.1	31504	32310	outer membrane protein assembly factor BamD	9977.23	-0.0948395	0.11303	0.281074	0.546235	975.01	1124.23	1072.73	1161.03	1125.28	1087.48
EGO55_00160	AZI34546.1	32464	33834	3-deoxy-7-phosphoheptulonate synthase class II	10698	-0.164116	0.10603	0.0546404	0.247811	624.41	660.08	658.15	751.93	718.87	717.49
EGO55_00165	AZI34547.1	34012	36927	insulinase family protein	18268.7	-0.195499	0.179085	0.0687813	0.277776	412.93	490.47	553.51	683.16	687.64	473.64
EGO55_00170	AZI34548.1	37031	37609	NifU family protein	988.977	-0.120677	0.155384	0.221241	0.485433	120.9	137.71	161.74	168.22	183.89	129.14
EGO55_00175	AZI38053.1	37638	38258	tRNA (adenosine(37)-N6)-threonylcarbamoyltransferase complex dimerization subunit type 1 TsaB	768.416	-0.0781378	0.131006	0.401123	0.650134	92.72	104.24	121.23	128.75	97.57	111.95
EGO55_00180	AZI34549.1	38255	38734	GNAT family N-acetyltransferase	295.352	-0.102774	0.164028	0.295982	0.56231	43.77	45.17	63.24	71.53	55.37	46.39
EGO55_00185	AZI34550.1	38875	39321	transcriptional regulator	4449.21	0.234139	0.145043	0.0208702	0.142918	1136.14	1040.57	866.48	706.49	759.26	783.49
EGO55_00190	AZI34551.1	39410	39832	transcriptional repressor	2751.26	-0.167052	0.120872	0.0684194	0.276876	495.64	495.48	614.64	642.25	583.63	615.56
EGO55_00195	AZI34552.1	39840	40646	1-acyl-sn-glycerol-3-phosphate acyltransferase	243.743	-0.24528	0.166827	0.0231811	0.152071	23.29	21.32	25.27	34.33	24.34	31.57
EGO55_00200	AZI34553.1	40673	42007	tRNA (N6-isopentenyl adenosine(37)-C2)-methylthiotransferase MiaB	1281.96	-0.166142	0.116201	0.0644618	0.267382	77.6	79.67	80.17	88.4	78.69	105.31
EGO55_00205	AZI34554.1	42094	43128	PhoH family protein	5285.44	-0.189285	0.206319	0.0868615	0.309421	300.52	324.63	535.92	643.41	489.24	403.48
EGO55_00210	AZI34555.1	43189	43683	rRNA maturation RNase YbeY	307.816	-0.184525	0.139833	0.0602871	0.261507	45.19	46.98	58.15	62.38	54.53	62.46
EGO55_00215	AZI34556.1	43701	44627	HlyC/CorC family transporter	2547.15	-0.0168393	0.128075	0.854235	0.933226	245.16	234.48	256.88	214.87	199.51	313.3
EGO55_00220	AZI34557.1	44636	45523	LysR family transcriptional regulator	1373.5	-0.00215337	0.137414	0.981534	0.994148	156.6	125.62	136.52	109.79	117.92	177.93
EGO55_00225	AZI34558.1	45599	46048	peptidylprolyl isomerase	7993.12	-0.207503	0.11291	0.0194291	0.137175	1406.98	1358.16	1562.51	1586.41	1747.23	1746.03
EGO55_00230	EGO55_00230	46148	47571	magnesium transporter	1553.41	-0.0730085	0.127519	0.428362	0.674204	99.93	91.74	89.93	92.9	81.46	124.47
EGO55_00235	AZI34559.1	47615	48007	DUF1489 family protein	459.141	-0.134601	0.170859	0.184306	0.451967	75.53	88.35	117.62	136.26	108.67	91.04
EGO55_00240	AZI34560.1	48058	48558	GNAT family N-acetyltransferase	297.071	-0.159683	0.189101	0.1302	0.373259	38.2	38.73	61.88	70.39	57.55	46.58
EGO55_00245	AZI34561.1	48555	49439	NAD(+) diphosphatase	2600.19	0.0310239	0.145623	0.741283	0.884299	243.34	263.63	310.46	275.88	273.57	188.31
EGO55_00250	AZI34562.1	49436	50746	class A beta-lactamase-related serine hydrolase	4266.49	0.00443787	0.155836	0.962255	0.985266	244.78	311.47	329.36	286.57	345.51	200.84
EGO55_00255	AZI34563.1	50743	51783	A/G-specific adenine glycosylase	752.049	0.108332	0.14389	0.260971	0.525639	78.6	69.65	62.48	50.01	49.53	74.91
EGO55_00260	AZI38054.1	51813	52376	DUF721 domain-containing protein	770.755	0.0917367	0.113739	0.298435	0.564278	137.53	120.9	131.03	119.26	97.06	121.36
EGO55_00265	AZI34564.1	52379	53059	protein-disulfide isomerase	2499.87	-0.0579423	0.162063	0.543305	0.761218	260.91	303.38	376.09	391.39	375.03	230.72
EGO55_00270	AZI34565.1	53168	53926	protein-disulfide isomerase	3879.69	-0.014877	0.129442	0.871412	0.941645	393.44	437.7	541.9	391.98	488.99	458.09
EGO55_00275	AZI34566.1	53963	57388	chromosome segregation protein	2348.21	-0.0308089	0.10585	0.716524	0.870827	56.93	58.24	67.68	61.32	59.23	60.28
EGO55_00280	AZI34567.1	57484	59163	energy-dependent translational throttle protein EttA	10680.8	-0.0400373	0.120945	0.656874	0.832486	529.16	576.32	574	492.57	507.9	701.79
EGO55_00285	AZI34568.1	59220	59636	hypothetical protein	377.62	0.162499	0.254764	0.134888	0.380761	163.78	68.95	66.15	41.61	43.09	102.83
EGO55_00290	EGO55_00290	59913	60227	hypothetical protein	2258.76	0.186144	0.235177	0.0979102	0.327769	1108.67	657.13	552.4	377.91	364.8	782.16
EGO55_00295	AZI34569.1	60393	62177	DEAD/DEAH box helicase	27793.9	0.146242	0.212632	0.165367	0.425588	2047.77	1775.87	1050.19	962.68	749.95	1741.04
EGO55_00300	AZI34570.1	62595	63524	hypothetical protein	38732.5	0.0367313	0.168826	0.69611	0.862449	3436.35	4400.28	3886.02	3863.76	4288.72	2092.95
EGO55_00305	AZI34571.1	63700	64383	2OG-Fe(II) oxygenase	1663.27	-0.0844615	0.139834	0.373233	0.625912	163.77	207.65	248.19	233.37	227.01	207.68
EGO55_00310	AZI34572.1	64425	64961	DUF1003 domain-containing protein	898.637	0.0320509	0.116556	0.718116	0.870827	154.43	149.07	158.75	136.38	120.3	172.19
EGO55_00315	AZI34573.1	64980	66602	lysine--tRNA ligase	2627.05	-0.123839	0.123599	0.17813	0.443321	125.04	130.11	152.12	139.11	133.01	181.1
EGO55_00320	AZI34574.1	66712	67668	mechanosensitive ion channel family protein	2582.26	-0.0920529	0.174539	0.347215	0.605139	217.57	239.86	205.35	325.41	271.68	160.42
EGO55_00325	AZI34575.1	67689	67979	DUF2218 domain-containing protein	280.104	-0.0640732	0.168477	0.503038	0.734668	90.02	90.43	62.46	109	92.19	63.15
EGO55_00330	AZI38055.1	67976	68551	PadR family transcriptional regulator	1083.01	-0.12682	0.151267	0.197467	0.466654	160.21	167.34	133.75	185.78	197.03	147.53
EGO55_00335	AZI34576.1	68747	71533	ATP-dependent DNA helicase	876.245	-0.00478103	0.122201	0.957778	0.982957	31.01	25.31	28.7	27.88	22.37	32.1
EGO55_00340	AZI34577.1	71544	72092	histidine phosphatase family protein	597.688	0.0126012	0.139473	0.89254	0.951055	83.81	98.73	115.62	110.46	87.23	81.47
EGO55_00345	AZI34578.1	72177	72542	MerR family transcriptional regulator	603.595	-0.115898	0.142923	0.22977	0.494564	139.9	125.13	146.21	173.84	159.61	126.98
EGO55_00350	AZI38056.1	72539	72835	integration host factor subunit alpha	989.728	-0.168618	0.143186	0.0871874	0.309421	295.54	246.78	265.91	301.56	360.46	290.38
EGO55_00355	AZI34579.1	72990	73958	ketoacyl-ACP synthase III	3448.36	-0.017346	0.0973221	0.830218	0.92255	332.49	304.9	318.78	305.01	281.94	348.18
EGO55_00360	AZI34580.1	73955	75031	phosphate acyltransferase PlsX	4902.91	0.0770388	0.160551	0.424311	0.669681	533.7	420.36	364.59	335.75	264.22	512.69
EGO55_00365	AZI34581.1	75057	75236	50S ribosomal protein L32	6218.4	0.106295	0.152293	0.275474	0.540097	4071.71	3507.13	2531.57	2586.31	2402.71	3286.36
EGO55_00370	AZI34582.1	75438	75830	MAPEG family protein	1369	0.0843827	0.116395	0.343658	0.602309	291.95	333.82	364.35	281.78	291.33	286.74
EGO55_00375	AZI38057.1	75852	76499	MBL fold metallo-hydrolase	2105.72	-0.100781	0.124021	0.271859	0.536924	241.51	261.49	325.2	314.29	282.7	298.14
EGO55_00380	AZI34583.1	76598	77245	S24 family peptidase	4345.17	0.16173	0.17053	0.118072	0.355914	607.19	822.18	606.54	475.97	602.94	436.93
EGO55_00385	AZI34584.1	77361	77564	hypothetical protein	19.5234	0.233751	0.302824	0.0581152	0.255424	11.67	11.94	9.5	5.03	4.1	9.06
EGO55_00390	AZI34585.1	77554	77907	hypothetical protein	77.7622	0.223923	0.247331	0.0601491	0.261491	24.03	32.4	15.12	15.81	13.93	15.38
EGO55_00395	AZI34586.1	77913	78857	D-2-hydroxyacid dehydrogenase	2442.89	-0.141413	0.120987	0.121681	0.361593	210.07	186.87	249.55	226.67	236.48	262.37
EGO55_00400	AZI34587.1	78926	79447	DUF3828 domain-containing protein	712.721	-0.0207474	0.115629	0.814555	0.914632	111.78	119.64	134.33	111.34	125.36	121.82
EGO55_00405	AZI34588.1	79432	80907	cysteine--tRNA ligase	1913.36	-0.164645	0.134991	0.0871874	0.309421	97.39	96.33	123.64	127.11	126.94	114.62
EGO55_00410	AZI34589.1	80953	81849	EamA/RhaT family transporter	586.185	-0.0794981	0.128364	0.39008	0.64239	54.33	49.04	65.01	55.75	52.17	71.43
EGO55_00415	AZI34590.1	81865	82536	nitroreductase	1849.21	-0.0300346	0.105317	0.722641	0.873575	227.06	241.87	265.12	251.14	233.06	241.63
EGO55_00420	AZI34591.1	82756	84576	cobaltochelatase subunit CobT	3607.78	-0.195855	0.107594	0.0231757	0.152071	158.06	150.86	177.79	187.56	183.99	191.52
EGO55_00425	AZI34592.1	84634	85290	fructose-6-phosphate aldolase	3632.79	-0.229783	0.136451	0.0195124	0.137519	382.42	427.58	505.12	562.46	511.87	538.24
EGO55_00430	AZI34593.1	85398	86084	DUF4197 domain-containing protein	1689.32	0.052368	0.15266	0.58108	0.786067	222.97	256.82	215.82	223.8	232.11	148.04
EGO55_00435	AZI34594.1	86142	88307	primosomal protein N'	895.56	0.00527701	0.117499	0.952723	0.979641	36.24	34.56	41.74	39.8	32.26	34.97
EGO55_00440	AZI34595.1	88311	89360	methylated-DNA--[protein]-cysteine S-methyltransferase	590.987	-0.0412821	0.130225	0.654624	0.831682	43.42	49.6	55.27	57.66	45.77	46.67
EGO55_00445	EGO55_00445	89440	91004	serine protease	2080.97	-0.177895	0.166642	0.0871652	0.309421	88.75	96.13	130.52	144.5	133.18	109.53
EGO55_00450	AZI34596.1	91177	91731	F0F1 ATP synthase subunit delta	6972.9	0.0756908	0.155513	0.430977	0.676448	1343.69	1176.23	1104.98	793.92	824.58	1467.2
EGO55_00455	AZI34597.1	91742	93271	F0F1 ATP synthase subunit alpha	23976.2	-0.149222	0.125211	0.108293	0.343112	1281.97	1195.86	1411.07	1266.6	1393.92	1776.57
EGO55_00460	AZI34598.1	93295	94173	F0F1 ATP synthase subunit gamma	6119.07	-0.145325	0.132208	0.125948	0.36904	565.38	490.82	668.4	570.69	644.24	757.82
EGO55_00465	AZI34599.1	94198	95655	F0F1 ATP synthase subunit beta	21685.5	-0.201464	0.147076	0.0456858	0.225429	1239.69	1019.89	1291.48	1211.99	1351.72	1788.28
EGO55_00470	AZI34600.1	95660	95917	ATP synthase F1 subunit epsilon	1804.36	-0.0485717	0.138007	0.603923	0.799741	701.2	580.96	543.92	535.53	545.49	815.15
EGO55_00475	AZI34601.1	95989	96270	HNH endonuclease	117.583	0.0275248	0.14357	0.769128	0.894685	38	40.39	36.97	29.77	32.3	44.48
EGO55_00480	AZI34602.1	96342	97841	hypothetical protein	1348.55	-0.0264819	0.117583	0.766258	0.892959	74.62	85.42	79.47	73.52	84.85	78.37
EGO55_00485	AZI34603.1	97983	99518	CpaF family protein	2283.98	-0.0233574	0.135363	0.801491	0.907876	107.54	142.08	146.32	114.79	146.91	130.08
EGO55_00490	AZI34604.1	99603	100514	DMT family transporter	402.933	0.025886	0.152615	0.783214	0.902779	40.75	39.54	42.29	27.93	31.06	54.37
EGO55_00495	AZI34605.1	100594	100722	entericidin A/B family lipoprotein	7462.9	0.0863078	0.145299	0.367078	0.622002	6396.82	5664.01	4615.25	4586.58	5306.54	4071.59
EGO55_00500	AZI34606.1	100750	101361	DUF938 domain-containing protein	305.967	0.0781154	0.124744	0.393606	0.645031	42.94	49.03	50.05	43.9	36.05	43.85
EGO55_00505	AZI34607.1	101358	101810	DUF4281 domain-containing protein	371.699	0.037216	0.11647	0.675095	0.84722	78.48	71.27	77.6	75.38	61.43	71.9
EGO55_00510	AZI34608.1	101876	102598	NAD-dependent epimerase/dehydratase family protein	334.487	-0.0426843	0.13636	0.647308	0.826677	47.53	37.16	36.75	38.97	34.91	50.83
EGO55_00515	AZI34609.1	102591	103751	deoxyguanosinetriphosphate triphosphohydrolase	1195.71	-0.0799427	0.122564	0.379641	0.633053	84.32	79.23	102.43	92.01	80.55	109.29
EGO55_00520	AZI34610.1	103814	104509	amino acid racemase	6711.01	-0.0905613	0.126159	0.325687	0.588691	766.7	824.28	874.63	986.29	872.35	777.98
EGO55_00525	AZI34611.1	104695	106155	NAD(P)(+) transhydrogenase (Re/Si-specific) subunit beta	4254.62	-0.0648558	0.121339	0.47341	0.711634	259.06	224.38	275.59	227.14	244.83	318.18
EGO55_00530	AZI34612.1	106155	106439	NAD(P) transhydrogenase subunit alpha	239.937	-0.230603	0.160269	0.0289566	0.172376	64.46	59.26	73.16	81.18	89.73	77.1
EGO55_00535	AZI34613.1	106454	107587	NAD(P) transhydrogenase subunit alpha	4327.35	-0.101972	0.104849	0.228199	0.492247	322.89	295.8	362.54	357.71	323.97	362.42
EGO55_00540	AZI34614.1	107587	107712	aa3-type cytochrome c oxidase subunit IV	11.1125	0.0222269	0.220095	0.798867	0.906796	9.45	6.86	8.79	10.37	6.63	4.63
EGO55_00545	AZI34615.1	107934	109358	sigma-54-dependent Fis family transcriptional regulator	1597.12	-0.0496791	0.123412	0.584553	0.787294	87.74	97.47	109.16	105.14	103.04	91.02
EGO55_00550	AZI34616.1	109406	110518	dihydropteroate synthase	1594.04	-0.15101	0.138756	0.119004	0.356832	117.38	113.28	120.7	119.36	115.33	175.76
EGO55_00555	AZI34617.1	110652	111797	site-specific DNA-methyltransferase	2870.14	-0.535763	0.192191	7.74272e-05	0.00156505	169.88	149.16	206.91	237.71	279.52	280.66
EGO55_00560	AZI34618.1	112013	113590	ABC-F family ATP-binding cassette domain-containing protein	2568.58	0.0653036	0.138722	0.487805	0.721018	170.92	170.7	119.22	126.22	123.98	153.73
EGO55_00565	AZI34619.1	113686	114300	ribonuclease HII	349.636	-0.0269709	0.116063	0.760847	0.890301	50.34	46.11	55.36	51.27	44.71	54.39
EGO55_00570	AZI34620.1	114365	115273	SDR family NAD(P)-dependent oxidoreductase	681.399	0.18348	0.117287	0.0425437	0.219442	69.33	76.57	76.43	60.25	55.99	60.01
EGO55_00575	AZI34621.1	115407	116603	PQQ-dependent sugar dehydrogenase	746.275	-0.127004	0.180676	0.210875	0.477515	45.12	53.03	50.72	78.25	61.16	40.05
EGO55_00580	AZI34622.1	116655	117164	N-acetyltransferase	816.797	-0.0105355	0.129791	0.908785	0.958871	163.27	138.32	128.99	135	115.53	171.2
EGO55_00585	AZI34623.1	117192	117737	DUF1285 domain-containing protein	640.512	-0.0527848	0.116427	0.552514	0.767926	109.51	89.35	109.67	108.84	92.3	113.79
EGO55_00590	AZI34624.1	117734	118336	CoA pyrophosphatase	285.372	-0.0416986	0.124045	0.646595	0.826297	42.17	40.13	42.54	47.5	36.87	41.92
EGO55_00595	AZI34625.1	118329	119510	CCA tRNA nucleotidyltransferase	824.591	-0.0229516	0.118931	0.797537	0.906796	71.09	59.62	55.58	59.35	57.27	67.53
EGO55_00600	AZI34626.1	119819	120217	hypothetical protein	24882.4	0.297658	0.179923	0.00933464	0.082725	7719.2	6258.96	5750.54	3827.61	4934.56	4697.49
EGO55_00605	AZI34627.1	120336	122627	DNA topoisomerase IV subunit A	4027.87	-0.150877	0.134483	0.115055	0.351342	147.84	117.46	168.34	179.18	149.93	169.69
EGO55_00610	AZI34628.1	122821	123774	DUF4349 domain-containing protein	1833.58	-0.13049	0.181309	0.20033	0.468368	121.61	143.36	194.2	219.05	203.59	131.68
EGO55_00615	AZI34629.1	123784	124116	2Fe-2S ferredoxin	224.868	-0.125821	0.153856	0.202554	0.469638	56.19	48.12	61.79	72	66	52.85
EGO55_00620	AZI34630.1	124113	125207	cysteine desulfurase	494.599	-0.0620205	0.121979	0.493677	0.725932	36.74	36.66	44.49	43.96	38.7	38.98
EGO55_00625	AZI34631.1	125204	126283	aminotransferase class V-fold PLP-dependent enzyme	1199.98	-0.0882554	0.108975	0.306718	0.572363	89.54	99.14	97.99	101.5	100.6	99.84
EGO55_00630	AZI34632.1	126390	127046	alpha/beta fold hydrolase	3253.94	-0.107179	0.10796	0.212753	0.479175	392.39	427.82	446.28	478.68	430.07	449.45
EGO55_00635	AZI34633.1	127198	127860	TonB family protein	1454.94	0.47796	0.149554	2.15135e-05	0.000500976	233.61	219.91	258.56	160.98	147.73	149
EGO55_00640	AZI34634.1	127857	128072	hypothetical protein	1379.78	-0.0843957	0.136679	0.370925	0.625376	468.58	476.43	688.98	581.79	521.17	659.45
EGO55_00645	AZI34635.1	128156	128506	hypothetical protein	111.004	0.112414	0.15519	0.252083	0.51617	32.47	32.23	28.39	24.72	20	30.75
EGO55_00650	AZI38058.1	128781	129104	hypothetical protein	6264.56	-0.115689	0.182248	0.249442	0.513322	984.42	1567.74	2100.39	1920.01	2082.35	1556.28
EGO55_00655	AZI34636.1	129344	130087	DNA-binding response regulator	529.775	-0.0431377	0.121891	0.633253	0.817378	59.45	61.56	66.84	67.09	64.81	57.37
EGO55_00660	AZI34637.1	130056	131675	HAMP domain-containing protein	787.744	-0.131235	0.112534	0.136207	0.382447	39.01	38.7	44.99	42.21	43.02	50.18
EGO55_00665	EGO55_00665	131672	132108	serine kinase	96.414	-0.0569994	0.14674	0.547413	0.764842	21.02	17.44	18.58	19.85	16.64	23.81
EGO55_00670	AZI34638.1	132152	133078	RNase adapter RapZ	1511.93	-0.0791104	0.118754	0.378525	0.631721	145.88	130.93	144.81	162.53	121.26	161.11
EGO55_00675	AZI34639.1	133140	133544	PTS sugar transporter subunit IIA	1213.14	-0.18592	0.116668	0.0393611	0.208703	250.33	216.47	268.59	290.94	269.7	291.93
EGO55_00680	AZI34640.1	133568	133846	HPr family phosphocarrier protein	293.764	-0.0555025	0.136047	0.552777	0.768025	95.72	78.84	99.87	111.68	83.27	89.21
EGO55_00685	AZI34641.1	133843	134670	RNA methyltransferase	1228.02	-0.0187262	0.131675	0.839258	0.925362	138.47	108.63	150.54	124.62	107.59	160.64
EGO55_00690	AZI34642.1	134714	135127	META domain-containing protein	4029.77	-6.19394e-05	0.144339	0.999472	0.999472	805.54	925.23	905.24	1021.27	848.24	642.33
EGO55_00695	AZI34643.1	135124	135840	hypothetical protein	1674.82	-0.0859166	0.134067	0.360062	0.615705	169.63	185.16	242.56	218.08	220.41	201.78
EGO55_00700	AZI34644.1	135898	137451	DNA recombination protein RmuC	1260.18	-0.0710579	0.132913	0.446292	0.691492	70	59.15	80.45	81.89	72.87	65.32
EGO55_00705	AZI34645.1	137632	138201	peptide deformylase	5381.33	-0.13202	0.154184	0.182924	0.450465	648.65	784.05	877.14	1006.59	943.2	725.47
EGO55_00710	AZI38059.1	138292	138888	recombination protein RecR	613.817	-0.118618	0.141921	0.218627	0.484578	80.49	82.37	93.19	116.73	85.25	86.32
EGO55_00715	AZI34646.1	138942	139847	methionyl-tRNA formyltransferase	1040.88	0.0149358	0.107954	0.861623	0.937755	104.58	109.08	99.9	91.75	94	110.97
EGO55_00720	AZI34647.1	139862	140605	tRNA pseudouridine(38-40) synthase TruA	419.325	-0.0844292	0.114942	0.340641	0.601902	47.56	50.47	47.25	48.15	48.64	56.98
EGO55_00725	AZI34648.1	140639	141751	NADH oxidase	766.312	0.0799039	0.120722	0.377033	0.629759	64.96	55.55	75.52	53.81	54.66	62.02
EGO55_00730	AZI34649.1	141828	142820	cobaltochelatase subunit CobS	7732.2	-0.206856	0.118721	0.0234591	0.153641	604.11	582.49	705.02	787.12	706.12	740.04
EGO55_00735	AZI34650.1	142885	143610	transcriptional regulator	560.121	0.059498	0.143314	0.529016	0.749926	58.93	79.64	80.06	58.34	72.98	58.93
EGO55_00740	AZI34651.1	143679	144110	lactoylglutathione lyase	803.415	0.127586	0.184632	0.210136	0.477515	134.27	251.67	177.26	114.24	169.08	139.09
EGO55_00745	AZI34652.1	144155	144640	VOC family protein	345.054	0.177989	0.233146	0.109088	0.343677	40.95	88.58	99.48	62.77	46.6	39.21
EGO55_00750	AZI34653.1	144655	145332	glutathione S-transferase family protein	334.751	0.0225274	0.205767	0.801416	0.907876	33.37	43.91	62.32	72.1	32.91	16.49
EGO55_00755	AZI34654.1	145409	146125	DUF1428 domain-containing protein	248.215	-0.00508542	0.187242	0.955624	0.981505	26.93	30.13	36.16	48.66	25.29	15.73
EGO55_00760	AZI34655.1	146164	146961	VOC family protein	1353.04	0.0756892	0.173144	0.432891	0.676898	144.63	213.13	135.73	150.11	157.09	94.43
EGO55_00765	AZI34656.1	146989	147621	glutathione S-transferase family protein	367.591	0.0310503	0.171934	0.740096	0.883942	43.13	66.64	52.76	57.92	55.45	30.41
EGO55_00770	AZI34657.1	147618	148109	VOC family protein	139.723	0.0876754	0.169012	0.368202	0.622318	23.51	28.1	31.88	28.06	22.59	16.4
EGO55_00775	AZI34658.1	148155	148820	dihydrofolate reductase	133.921	0.0491956	0.148192	0.602967	0.798741	17.75	19.7	19.26	16.67	19.2	13.87
EGO55_00780	AZI34659.1	148820	149470	glutathione S-transferase family protein	90.6997	-0.0255079	0.151677	0.786263	0.903787	11.37	13.27	12.19	14.62	11.68	10.6
EGO55_00785	AZI34660.1	149487	149876	VOC family protein	24.3355	-0.0535303	0.202722	0.563622	0.774701	6.32	4.43	4.73	7.89	5.79	3.74
EGO55_00790	AZI34661.1	149873	150325	ATPase	239.321	0.0150432	0.133183	0.870855	0.941554	49.76	40.58	54.79	38.72	46.49	50.65
EGO55_00795	AZI34662.1	150363	150947	molecular chaperone DnaJ	496.671	-0.0864491	0.160697	0.372919	0.625912	55.98	74.66	81.85	95.05	79.86	61
EGO55_00800	AZI34663.1	151013	151285	BolA family transcriptional regulator	419.379	-0.0244935	0.122795	0.786699	0.903787	123.37	149.63	136.2	144.21	127.96	132.84
EGO55_00805	AZI34664.1	151290	152189	pirin family protein	2279.51	-0.177257	0.155631	0.0817209	0.300473	182.87	181.2	242.65	259.98	261.3	210.45
EGO55_00810	AZI38060.1	152176	153237	DUF2332 domain-containing protein	532.834	0.0270401	0.134614	0.770849	0.895426	44.05	50.82	43.52	43.05	47.14	36.9
EGO55_00815	AZI34665.1	153378	154031	ATP phosphoribosyltransferase	1235.58	-0.0258697	0.101354	0.754856	0.889468	174.27	167.8	162.8	158.77	155.64	184.05
EGO55_00820	AZI34666.1	154031	155320	histidinol dehydrogenase	1682.54	-0.249926	0.122676	0.00747682	0.0692352	93.76	103.04	113.72	124.03	119.01	137.7
EGO55_00825	AZI34667.1	155317	155769	transcription antitermination factor NusB	737.442	0.0625039	0.136047	0.504529	0.734978	149.27	151.74	159.88	118.63	110.14	178.79
EGO55_00830	AZI34668.1	156117	157019	thiamine-phosphate kinase	586.116	-0.119938	0.121159	0.188095	0.456865	54.07	50.2	59.67	66.02	53.03	61.37
EGO55_00835	AZI34669.1	157161	159257	sodium-translocating pyrophosphatase	2239.14	1.02821	0.140984	2.64588e-14	3.01025e-12	128.82	119.5	145.72	60.91	59.7	56.57
EGO55_00840	AZI34670.1	159395	160282	acyl-CoA thioesterase II	1980.27	-0.177222	0.128133	0.0604981	0.261567	193.86	155.96	195.64	231.24	195.85	209.24
EGO55_00845	AZI34671.1	160327	162282	excinuclease ABC subunit UvrC	982.564	-0.107755	0.119832	0.233887	0.499109	40.14	39.84	47.83	50.61	42.47	45.48
EGO55_00850	AZI38061.1	162498	165152	TonB-dependent receptor	1453.81	-0.224308	0.122093	0.0157331	0.120018	42.54	41.57	47.64	48.67	54.87	54.64
EGO55_00855	AZI34672.1	165354	165599	translation initiation factor IF-1	853.773	-0.0135661	0.143716	0.884777	0.946838	346.09	354.78	225.78	288.98	286.39	338.33
EGO55_00860	AZI34673.1	165615	166190	septum formation protein Maf	517.454	-0.187513	0.174806	0.0771463	0.292144	67.92	68.06	74.32	89.57	61.23	117.15
EGO55_00865	AZI34674.1	166183	167157	ribonuclease	244.786	-0.188278	0.192766	0.0836333	0.304802	19.98	16.19	21.67	24.97	16.89	34.11
EGO55_00870	AZI34675.1	167154	167330	DNA gyrase inhibitor YacG	46.3338	-0.0369291	0.181046	0.692051	0.859184	24.51	22.64	20.33	20.03	16.05	36.26
EGO55_00880	AZI34676.1	167691	168044	hypothetical protein	596.099	-0.0605568	0.139472	0.519877	0.744882	136.47	154.23	144.65	178.94	150.15	125.79
EGO55_00885	AZI34677.1	168300	168800	hypothetical protein	423.071	0.210693	0.197898	0.0593821	0.259484	85.73	90	90.05	45.81	50.21	90.05
EGO55_00890	AZI34678.1	169151	169492	hypothetical protein	249.047	-0.0767959	0.146091	0.42085	0.666397	56.45	57.88	71.49	80.75	60.85	58.28
EGO55_00895	AZI34679.1	169608	170204	sel1 repeat family protein	591.748	-0.0531866	0.137949	0.570375	0.777928	76.51	83.56	98.29	100.01	91.27	74.92
EGO55_00900	EGO55_00900	170564	171818	porin	1749.12	0.426816	0.231828	0.00216091	0.0265471	145.1	192.67	122.11	89.28	91.63	100.72
EGO55_00905	AZI34680.1	172120	172440	hypothetical protein	499.566	0.011342	0.14465	0.903604	0.9567	154.47	160.05	109.79	110.15	134.08	157.51
EGO55_00910	AZI34681.1	172462	174474	TonB-dependent receptor	448.505	0.0904124	0.170841	0.354769	0.610612	24.42	23.84	17.23	12.65	15.44	25.26
EGO55_00915	AZI34682.1	174559	175038	VOC family protein	243.928	0.333142	0.185951	0.00490276	0.0499304	60.25	44.84	57.66	32.85	35	40.71
EGO55_00920	AZI34683.1	175108	176040	hypothetical protein	476.199	0.275848	0.150439	0.00828584	0.0751577	58.25	44.96	55.48	35.5	37.44	40.43
EGO55_00925	AZI34684.1	176255	176926	TetR/AcrR family transcriptional regulator	569.817	-0.0735656	0.155887	0.443589	0.688913	66.07	71.89	77.16	96.9	78.72	57.01
EGO55_00930	AZI34685.1	177191	179359	M3 family peptidase	8600.91	-0.217463	0.230152	0.0621712	0.263763	211.09	262	397.63	447.24	482.98	285.28
EGO55_00935	AZI34686.1	179420	180169	ABC transporter ATP-binding protein	3080.53	0.121997	0.159952	0.219195	0.484578	475.96	410.38	333	278.14	261.08	433
EGO55_00940	AZI38062.1	180169	181119	iron ABC transporter permease	3313.45	0.0859927	0.152379	0.372485	0.625912	396.56	304.23	309.77	229.65	232.79	387.49
EGO55_00945	AZI38063.1	181119	181949	iron ABC transporter substrate-binding protein	8082.52	0.0731685	0.160307	0.446809	0.691663	1101.91	833.02	878.43	565.04	684.97	1132.83
EGO55_00950	AZI34687.1	181966	183807	TonB-dependent receptor	190880	-0.0759851	0.123132	0.404233	0.652211	9102.26	8769.33	8892.77	7932.09	8682.98	11721.1
EGO55_00955	AZI38064.1	184621	185463	cell wall hydrolase	222.714	0.0724864	0.146783	0.446923	0.691663	23	30.19	22.22	24.02	18.14	22.72
EGO55_00960	AZI34688.1	185598	185921	hypothetical protein	460.062	0.144114	0.165676	0.155712	0.410944	136.77	174.81	114.76	109.99	87.7	131.74
EGO55_00965	AZI34689.1	186038	187990	EAL domain-containing protein	1945.28	0.103351	0.127739	0.265405	0.530961	87.41	104.7	94.81	70.36	75.66	97.13
EGO55_00970	AZI34690.1	188325	189287	malate dehydrogenase	16367.7	-0.130672	0.140987	0.176513	0.440674	1470.29	1465.33	1263.5	1278.02	1575.21	1967.41
EGO55_00975	AZI34691.1	189315	190205	succinate--CoA ligase subunit alpha	16005.1	-0.48109	0.195967	0.000276773	0.0048127	1170.13	1268.2	1380.82	1524.22	2039.51	2112.65
EGO55_00980	AZI34692.1	190325	193159	2-oxoglutarate dehydrogenase E1 component	9761.18	-0.493673	0.193987	0.000197056	0.00355057	233.95	225.14	271.77	293.74	379.36	418.04
EGO55_00985	AZI34693.1	193189	194415	2-oxoglutarate dehydrogenase complex dihydrolipoyllysine-residue succinyltransferase	5537.97	-0.770198	0.138896	1.19655e-09	7.81094e-08	305.28	277.73	301.22	438.64	491.08	571.65
EGO55_00990	AZI34694.1	194428	194712	hypothetical protein	73.7082	-0.431784	0.270491	0.00385425	0.0415925	21.79	15.99	14.89	28.81	25.8	29.34
EGO55_00995	AZI34695.1	194712	196115	dihydrolipoyl dehydrogenase	4620.69	-0.79313	0.123032	7.38737e-12	6.25883e-10	211.12	200.09	230.66	336.89	360.48	399.1
EGO55_01000	AZI34696.1	196208	196975	hypothetical protein	22541.9	0.0400377	0.163003	0.671545	0.844894	2763.91	3164.27	2325.41	2965.96	2654.41	1622.01
EGO55_01005	AZI34697.1	197125	197730	hypothetical protein	38037.4	0.116736	0.185591	0.246328	0.509964	6870.82	6951.51	5140.64	5195.35	5961.38	3049.9
EGO55_01010	AZI38065.1	197844	199970	S9 family peptidase	2552.74	-0.215709	0.174908	0.0460387	0.226609	80.06	79.78	119.16	122.15	126.68	106.55
EGO55_01015	AZI34698.1	200130	200549	50S ribosomal protein L17	6970.2	0.0517402	0.118944	0.563808	0.774701	1492.69	1632.49	1507.83	1180.83	1464.71	1533.45
EGO55_01020	AZI34699.1	200667	201722	DNA-directed RNA polymerase subunit alpha	18020.2	-0.0101405	0.111351	0.907182	0.95845	1448.17	1624.85	1520.4	1334.03	1555.04	1567.46
EGO55_01025	AZI34700.1	201834	202223	30S ribosomal protein S11	14007.6	0.0960085	0.134861	0.30861	0.572907	3548.04	3806.79	2983.38	2499.55	2720.18	3550.13
EGO55_01030	AZI34701.1	202280	202648	30S ribosomal protein S13	18694.3	0.151947	0.154468	0.129658	0.372509	5439.51	5557.31	4163.3	3205.61	3761.22	4843.04
EGO55_01035	AZI34702.1	202948	203595	adenylate kinase	3609.28	-0.200429	0.144517	0.0451899	0.224863	401.12	389.03	543.89	496.27	544.13	578.58
EGO55_01040	AZI34703.1	203630	204994	preprotein translocase subunit SecY	8002.68	-0.364856	0.183722	0.00230254	0.0279534	400.09	377.99	520.59	623.12	620.34	554.67
EGO55_01045	AZI34704.1	205112	205606	50S ribosomal protein L15	19604.3	0.0997659	0.14243	0.297693	0.564026	4261.79	4185.26	3023.59	2800.32	3038.33	3746.98
EGO55_01050	AZI34705.1	205691	205867	50S ribosomal protein L30	181.353	0.00196008	0.146307	0.983308	0.994295	119.65	76.34	82.36	90.66	86.41	88.44
EGO55_01055	AZI38066.1	205874	206602	30S ribosomal protein S5	8216.31	-0.0698072	0.112778	0.426126	0.671747	1031.49	858.74	1048.55	912.46	974.9	1163.82
EGO55_01060	AZI34706.1	206605	206943	50S ribosomal protein L18	1234.88	-0.126842	0.123454	0.167851	0.429276	324.16	286.19	304.27	302.45	306.43	412.44
EGO55_01065	AZI34707.1	206945	207478	50S ribosomal protein L6	3945.02	-0.0638465	0.124197	0.484008	0.71915	689.03	564.32	670.71	561.86	638.38	804.42
EGO55_01070	AZI34708.1	207478	207873	30S ribosomal protein S8	2748.23	-0.0678118	0.118225	0.448935	0.693389	660.67	544.74	601.1	541.15	617.09	721.86
EGO55_01075	AZI34709.1	207884	208189	30S ribosomal protein S14	1660.94	-0.0782197	0.108546	0.36373	0.619228	520.88	426.93	461.91	469.52	468.94	533.17
EGO55_01080	AZI34710.1	208229	208807	50S ribosomal protein L5	8368.11	-0.0627926	0.117271	0.481512	0.717377	1375.99	1111.19	1288.8	1140.95	1247.67	1517.39
EGO55_01085	AZI34711.1	208800	209120	50S ribosomal protein L24	1234.2	-0.11931	0.12096	0.190054	0.458941	367.24	274.58	329.96	355.74	335.33	377.41
EGO55_01090	AZI34712.1	209120	209488	50S ribosomal protein L14	3299.07	-0.0479814	0.117982	0.591145	0.790974	883.5	675.5	797.35	727.64	751.47	917.49
EGO55_01095	AZI34713.1	209546	209839	30S ribosomal protein S17	2350.56	0.00986999	0.120176	0.912461	0.960537	857.77	634.87	688.83	657.5	648.11	762.96
EGO55_01100	AZI34714.1	209850	210056	50S ribosomal protein L29	271.197	0.034951	0.130692	0.704914	0.86605	139.29	116.13	107.86	118.53	96.9	117.43
EGO55_01105	AZI34715.1	210053	210487	50S ribosomal protein L16	4656.71	-0.0119889	0.115896	0.892267	0.951055	1098.66	881.46	900.77	859.59	885.29	1063.49
EGO55_01110	AZI34716.1	210493	211203	30S ribosomal protein S3	11422.2	0.0194789	0.113718	0.824465	0.919555	1635.4	1338.23	1431.3	1267.8	1259.23	1615.44
EGO55_01115	AZI34717.1	211207	211584	50S ribosomal protein L22	3629.72	0.0342716	0.127951	0.708777	0.867348	1046.74	832.54	781.54	718.21	775.37	951.98
EGO55_01120	AZI34718.1	211584	211859	30S ribosomal protein S19	1023.75	0.0602668	0.129146	0.51397	0.740459	407.09	334.72	302.86	275.49	297.35	354.75
EGO55_01125	AZI34719.1	211866	212702	50S ribosomal protein L2	15472.3	0.0947398	0.132549	0.312351	0.57476	1952.58	1777.62	1586.75	1272.67	1389.98	1863.86
EGO55_01130	AZI34720.1	212713	213021	50S ribosomal protein L23	1713.14	0.109885	0.146363	0.256463	0.522105	627.3	556.76	435.63	373.17	427.6	529.26
EGO55_01135	AZI34721.1	213014	213640	50S ribosomal protein L4	10169.6	0.09856	0.154488	0.311023	0.573272	1822.21	1650.07	1263.12	1071.46	1123.37	1714.47
EGO55_01140	AZI34722.1	213644	214402	50S ribosomal protein L3	24359.1	0.234399	0.189517	0.0370595	0.201083	3724.32	3706.15	2635.37	1933.23	2096.58	3016.94
EGO55_01145	AZI34723.1	214661	214972	30S ribosomal protein S10	14830.3	0.141353	0.188939	0.172266	0.433694	5640.8	5306.62	3597.63	2576.64	3088.17	5163.15
EGO55_01150	AZI34724.1	215146	216321	elongation factor Tu	102337	-0.102344	0.102727	0.221115	0.485433	7461.5	7691.89	7186.79	7381.38	7566.95	8883.54
EGO55_01155	AZI34725.1	216414	218507	elongation factor G	25596.1	-0.0250647	0.124587	0.78287	0.902779	1084.7	1006.98	1170.33	879.52	1031.01	1332.24
EGO55_01160	AZI34726.1	218598	219068	30S ribosomal protein S7	5179.4	-0.00462923	0.108253	0.95697	0.982572	988.14	961.03	1024.09	839.25	914.69	1119.69
EGO55_01165	AZI34727.1	219146	219517	30S ribosomal protein S12	8479.45	0.114777	0.150066	0.239657	0.503644	2407.8	2333.48	1953.63	1407.18	1678.87	2366.45
EGO55_01170	AZI34728.1	220067	220741	alpha/beta hydrolase	1857.53	0.130951	0.181576	0.199026	0.468112	307.96	311.32	214.05	150.38	185.35	299.18
EGO55_01175	AZI34729.1	220773	222512	FAD-binding protein	1357.17	0.00571563	0.113085	0.947968	0.977423	68.04	65.51	78.79	72.38	64.6	64.65
EGO55_01180	AZI34730.1	222782	223162	PilZ domain-containing protein	1854.22	0.0881024	0.149985	0.360254	0.615705	479.51	537.32	389.87	385.42	450.11	333.03
EGO55_01185	AZI34731.1	223635	224282	hypothetical protein	34229.6	-0.0540061	0.173464	0.569061	0.777928	3722.8	4763.6	4962.36	5276.27	6177.41	2894.83
EGO55_01190	AZI34732.1	224401	225207	LysR family transcriptional regulator	1867.7	-0.116491	0.132461	0.21671	0.483711	183.28	177.85	220.42	250.98	189.41	204.94
EGO55_01195	AZI34733.1	225273	225671	Co2+/Mg2+ efflux protein ApaG	4223.97	-0.124842	0.13823	0.192913	0.461647	830.92	823.96	981.12	1137.76	978.78	846.8
EGO55_01200	AZI38067.1	225695	227068	PAS domain S-box protein	538.963	-0.0351822	0.12475	0.69923	0.864349	33.12	34.7	36.06	30.69	30.78	43.38
EGO55_01205	AZI34734.1	227170	228378	aminotransferase class I/II-fold pyridoxal phosphate-dependent enzyme	3507.05	-0.179524	0.130348	0.0593091	0.259484	213.94	253.99	237.79	304.57	258.25	266.12
EGO55_01210	AZI34735.1	228546	229604	3-isopropylmalate dehydrogenase	4314.96	-0.155521	0.104604	0.0663172	0.271682	335.64	356.21	326.62	369.83	359.47	412.06
EGO55_01215	AZI34736.1	229621	230229	DNA recombination protein RecO	388.864	0.00690824	0.118854	0.93841	0.973873	61.17	52.63	60.14	51.78	49.13	64.98
EGO55_01220	AZI34737.1	230360	230608	accessory factor UbiK family protein	902.702	-0.240849	0.230182	0.0440455	0.221731	224.76	233.46	334.59	509.18	337.65	271.77
EGO55_01225	AZI34738.1	230673	231227	tryptophan-rich sensory protein	1079.03	-0.0845711	0.127273	0.359649	0.615705	159.38	151.45	188.51	203.9	157.81	170.11
EGO55_01230	AZI34739.1	231346	232149	TlyA family RNA methyltransferase	642.789	-0.1268	0.125841	0.171418	0.433185	69.19	58.53	72.98	81.92	64.86	76.79
EGO55_01235	AZI34740.1	232148	232660	hypothetical protein	1738.07	-0.252126	0.184797	0.0253709	0.159832	220.68	218.98	333.08	360.08	346.18	312.35
EGO55_01240	AZI34741.1	233223	234320	branched-chain amino acid aminotransferase	6544.94	-0.162363	0.103252	0.0534073	0.245009	465.01	479.78	544.25	548.89	530.21	593.12
EGO55_01245	AZI34742.1	234216	235352	hypothetical protein	883.422	-0.124475	0.158146	0.209712	0.476912	55.58	62.11	72.62	80.08	82.4	57.21
EGO55_01250	AZI34743.1	235496	236353	glutathione-dependent disulfide-bond oxidoreductase	1271.72	-0.455612	0.240196	0.0016016	0.0210481	87.93	103.74	116.67	151.9	187.31	132.02
EGO55_01260	AZI34744.1	236600	238555	S9 family peptidase	1160.29	0.0636913	0.105189	0.451779	0.695088	54.14	56.51	55.42	51.32	43.88	54.08
EGO55_01265	AZI34745.1	238691	238996	hypothetical protein	802.726	0.194895	0.166685	0.0636879	0.265277	287.96	287.53	227.94	200.61	219.31	167.77
EGO55_01270	AZI34746.1	239069	240886	elongation factor 4	3307.27	-0.181586	0.113287	0.0408005	0.212933	142.97	146.92	157.88	172.22	149.45	196.33
EGO55_01275	AZI34747.1	240932	243133	EAL domain-containing protein	2577.8	0.0164283	0.140551	0.860387	0.936903	86.02	115.27	119.96	104.56	109	84.91
EGO55_01280	AZI34748.1	243247	245889	EAL domain-containing protein	1550.29	0.217093	0.180725	0.047161	0.229254	54.55	66.28	61.72	33.04	39.34	58.23
EGO55_01285	AZI34749.1	246113	247429	pyridine nucleotide-disulfide oxidoreductase	2728.18	0.213966	0.179702	0.0495344	0.234949	191.29	205.37	248.62	175.96	160.48	118.86
EGO55_01290	AZI34750.1	247527	248645	DNA polymerase III subunit beta	7142.07	-0.11378	0.158286	0.248428	0.512294	422.61	497.67	654.24	666.06	641.47	490.84
EGO55_01295	AZI34751.1	248826	249578	3-oxoacyl-[acyl-carrier-protein] reductase	1971.22	-0.207421	0.148074	0.0406331	0.212616	196.31	175.06	252.4	261.67	254.6	246.11
EGO55_01300	AZI34752.1	249591	250181	hypothetical protein	418.364	-0.15764	0.131942	0.097719	0.327769	55.7	52.37	66.19	72.77	60.1	68.27
EGO55_01305	AZI34753.1	250178	251116	[acyl-carrier-protein] S-malonyltransferase	1904.68	-0.10446	0.102748	0.211803	0.477847	177.9	164.64	178.33	181.72	187.97	184.31
EGO55_01310	AZI34754.1	251142	251969	LD-carboxypeptidase	535.044	0.047546	0.112482	0.586805	0.788271	60.81	53.89	65.41	57.01	50.26	56.13
EGO55_01315	AZI34755.1	252022	253443	UDP-N-acetylmuramate--alanine ligase	2306.55	-0.145946	0.130635	0.122619	0.363026	136.97	115.18	149.88	166.51	149.04	141.4
EGO55_01320	AZI34756.1	253450	254952	alginate export family protein	1799.91	-0.0331682	0.0962609	0.679809	0.849922	109.39	102.97	106.87	100.62	99.36	116.9
EGO55_01325	AZI34757.1	254867	255490	ATP-binding cassette domain-containing protein	74.5384	-0.028658	0.150635	0.760749	0.890301	11.72	10.2	9.61	9.42	9.91	12.62
EGO55_01330	AZI34758.1	255480	256178	molybdate ABC transporter permease subunit	147.935	-0.226852	0.157702	0.0303091	0.177226	17.64	14.95	17.03	20.69	20.44	21.28
EGO55_01335	AZI34759.1	256178	256975	molybdate ABC transporter substrate-binding protein	733.566	-0.185027	0.151689	0.0678192	0.275568	72.69	77.38	69.37	101.83	87.76	76.27
EGO55_01340	AZI34760.1	257232	257597	30S ribosomal protein S6	11206.3	0.12067	0.153589	0.220148	0.485129	3427.01	3152.58	2458.31	1990.26	2163.53	3123.84
EGO55_01345	AZI34761.1	257597	257821	30S ribosomal protein S18	492.35	0.12001	0.158643	0.225493	0.489058	263.86	225.55	158.28	158.81	165.66	191
EGO55_01350	AZI34762.1	257835	258437	50S ribosomal protein L9	12456.1	0.110806	0.133811	0.240837	0.504886	2213.93	2080.52	1696.52	1513.43	1489.89	2000.71
EGO55_01355	AZI34763.1	258550	259305	alpha/beta fold hydrolase	978.406	-0.0422647	0.110112	0.625462	0.812614	115.09	114.82	112.4	115.14	118.17	109.96
EGO55_01360	AZI34764.1	259459	259917	MarR family transcriptional regulator	281.215	0.109044	0.179445	0.273922	0.538645	63.74	56.31	63.92	66.67	29.5	46.39
EGO55_01365	AZI34765.1	259910	260989	HlyD family secretion protein	711.114	0.0161727	0.175156	0.861689	0.937755	54.97	50.63	76.97	85.78	35.67	46.09
EGO55_01370	AZI34766.1	260994	262574	DHA2 family efflux MFS transporter permease subunit	912.064	0.247563	0.205083	0.0335318	0.188661	57.24	64.1	62.27	34.11	31.19	59.84
EGO55_01375	AZI34767.1	262667	263692	aspartate-semialdehyde dehydrogenase	11164.9	0.0153823	0.128849	0.866929	0.940176	975.8	1063.43	936.56	740.89	989.35	1071.33
EGO55_01380	AZI34768.1	263777	264421	DUF1287 domain-containing protein	5114.69	0.1118	0.182584	0.263858	0.528777	997.83	883.37	499.07	506.24	532.01	805.42
EGO55_01385	AZI34769.1	264545	264922	50S ribosomal protein L19	6251.84	0.0275375	0.12296	0.761101	0.890337	1722.67	1547.24	1283.86	1340.17	1310.19	1581.91
EGO55_01390	AZI34770.1	264919	265665	tRNA (guanosine(37)-N1)-methyltransferase TrmD	2247.69	0.153371	0.160047	0.130039	0.373126	351.37	327.69	225.04	222.43	206.08	268.39
EGO55_01395	AZI34771.1	265662	266153	16S rRNA processing protein RimM	1111.63	0.0569951	0.152982	0.54897	0.765713	211.77	208.69	222.4	144.68	148.29	271.53
EGO55_01400	AZI34772.1	266160	266633	30S ribosomal protein S16	5162.08	-0.0391493	0.113209	0.655334	0.831682	909.57	948.81	1027.54	848.5	908.37	1147.27
EGO55_01405	AZI34773.1	266666	268126	signal recognition particle protein	5931.65	0.215131	0.205589	0.0576404	0.254461	465.79	515.59	299.52	229.24	286.36	364.76
EGO55_01415	AZI34774.1	268502	268822	TIGR02300 family protein	6662.1	0.124329	0.128067	0.182752	0.450321	2196.82	2130.09	1709.87	1614.47	1508.99	1876.75
EGO55_01420	AZI38068.1	269025	270353	3-phosphoshikimate 1-carboxyvinyltransferase	2959.49	-0.0699335	0.104745	0.407718	0.655443	192.7	184.66	204.31	187.85	181.29	232.87
EGO55_01425	AZI34775.1	270350	270598	permease	11.8839	-0.0812408	0.234626	0.384273	0.637969	3.07	4.1	3.71	6.37	4.03	3.9
EGO55_01430	AZI34776.1	270595	271221	(d)CMP kinase	416.057	-0.0559058	0.142318	0.553315	0.768235	57.11	49.99	65.33	51.78	49.85	79.71
EGO55_01435	AZI34777.1	271244	272278	putative sulfate exporter family transporter	348.841	-0.182207	0.28956	0.103608	0.33559	23.91	24.9	17.47	12.26	27.45	74.5
EGO55_01440	AZI34778.1	272354	273223	LysR family transcriptional regulator	780.204	-0.0954776	0.209115	0.32936	0.591837	77.92	59.23	74.45	145.62	70.8	44.37
EGO55_01445	AZI34779.1	273325	273885	hypothetical protein	2030.41	-0.0898053	0.175636	0.358209	0.614293	249.85	275.44	367.57	422.07	372.87	220.63
EGO55_01450	AZI34780.1	274182	275888	30S ribosomal protein S1	44265.4	-0.0354072	0.139157	0.704969	0.86605	2383.2	2340.78	2106.89	1921.51	1927.75	3132.2
EGO55_01455	AZI38069.1	276037	277008	2-hydroxyacid dehydrogenase	870.547	-0.267171	0.181606	0.0181109	0.132326	58.36	63.04	82.3	100.3	89.76	79.32
EGO55_01460	AZI34781.1	277135	277719	hypothetical protein	5693.26	-0.0281396	0.120574	0.754411	0.889303	899.24	778.05	917.1	755.44	768.01	1063.54
EGO55_01465	AZI34782.1	277712	278206	ATPase	5951.4	-0.0576061	0.113698	0.512577	0.739688	1056.56	926.97	1172.94	977.42	1011.65	1247.68
EGO55_01470	AZI34783.1	278289	278516	F0F1 ATP synthase subunit C	8521.83	-0.154885	0.112267	0.0788771	0.293815	3318.58	2982.75	3013.49	3322.97	3143.51	4063.6
EGO55_01475	AZI38070.1	278577	279341	F0F1 ATP synthase subunit A	8822.41	-0.0281433	0.116308	0.751012	0.888672	1090.13	1027.4	953.13	933.42	903.24	1224.59
EGO55_01480	AZI34784.1	279430	279747	AtpZ/AtpI family protein	7194.44	0.128289	0.165431	0.201029	0.468401	2519.78	2510.61	1723.97	1466	1507.72	2329.54
EGO55_01485	AZI34785.1	279935	280321	DUF1318 domain-containing protein	10118.4	0.102637	0.15588	0.293261	0.559499	2702.6	2806.53	2147.06	2139.73	2400.28	1638.08
EGO55_01490	AZI34786.1	280321	280521	YnbE family lipoprotein	1261.74	0.0648965	0.154389	0.496856	0.729528	607.65	678.09	506.75	579.26	560.06	386.98
EGO55_01495	AZI34787.1	280603	281766	hypothetical protein	1111.95	-0.144832	0.122205	0.114788	0.351342	80.38	78.56	78.79	95.94	89.53	82.11
EGO55_01500	AZI34788.1	281706	283766	hypothetical protein	5788.47	-0.0428339	0.131529	0.643462	0.824925	240.3	256.79	240.79	277.98	261.1	208
EGO55_01505	AZI34789.1	283849	284550	JAB domain-containing protein	826.19	0.0197335	0.104797	0.815101	0.914632	106.5	105.41	110.4	101.53	88.93	113.02
EGO55_01510	AZI34790.1	284550	285299	NRDE family protein	251.757	-0.26644	0.1648	0.0141084	0.111405	22.45	24.72	30.14	34.95	30.53	35
EGO55_01515	AZI34791.1	285633	286943	adenylosuccinate lyase	6656.74	-0.156506	0.13136	0.0994449	0.329348	406.91	412.44	429.57	411.67	435.46	602.29
EGO55_01520	AZI34792.1	287023	287388	DUF1049 domain-containing protein	2895.67	-0.0503992	0.13437	0.588432	0.788862	603.51	727.62	735.32	765.98	751.93	599.32
EGO55_01525	AZI34793.1	287385	288059	orotidine-5'-phosphate decarboxylase	2906.16	-0.10693	0.123976	0.244127	0.508428	318.42	345.53	429.6	400.82	394.46	393.38
EGO55_01530	AZI34794.1	288120	288872	SIMPL domain-containing protein	9793.22	-0.0143439	0.176562	0.876975	0.943519	875.27	1181.8	1407.21	1440.29	1319.52	633.74
EGO55_01535	AZI34795.1	288948	289607	hypothetical protein	544.241	0.0989601	0.168627	0.314149	0.575708	73.71	101.65	67.52	53.29	53.18	90.16
EGO55_01540	AZI34796.1	289704	290345	phosphoribosylanthranilate isomerase	870.789	0.0830045	0.139922	0.381368	0.634339	133.81	137.05	118.13	100.41	89.17	144.48
EGO55_01545	AZI34797.1	290409	290876	hypothetical protein	48283.3	0.0580222	0.157311	0.54255	0.760783	8840.85	10155.3	10439.6	10887.9	8314.94	5981.7
EGO55_01550	AZI34798.1	291109	292353	tryptophan synthase subunit beta	4290.57	-0.0913833	0.110126	0.292593	0.559062	299.29	270.63	318.8	304.23	274.35	364.94
EGO55_01555	AZI34799.1	292350	293141	tryptophan synthase subunit alpha	1501.98	-0.0854761	0.108466	0.320947	0.583833	172.04	153.05	165.54	154.66	167.25	194.46
EGO55_01560	AZI34800.1	293138	293989	acetyl-CoA carboxylase carboxyltransferase subunit beta	3239.84	-0.10149	0.101025	0.220452	0.485433	338.42	293.11	347.82	347.22	325.17	366.67
EGO55_01565	EGO55_01565	294005	295353	bifunctional folylpolyglutamate synthase/dihydrofolate synthase	1668.86	-0.073749	0.130729	0.427358	0.67312	117.21	95.1	106.76	101.39	95.28	142.85
EGO55_01570	AZI34801.1	295378	297087	MFS transporter	4562.93	-0.181719	0.191723	0.0926034	0.319538	178.81	169.93	268.85	298.05	292.11	199.86
EGO55_01575	AZI34802.1	297209	298054	rRNA pseudouridine synthase	902.275	-0.235942	0.144221	0.0196566	0.138047	77.82	76.61	97.5	112.37	99.87	100.33
EGO55_01580	AZI34803.1	298051	298593	16S rRNA (guanine(966)-N(2))-methyltransferase RsmD	190.848	-0.322386	0.184691	0.00601891	0.0587434	24.44	24.88	29.22	38.66	29.86	39.21
EGO55_01585	AZI34804.1	298618	299910	MFS transporter	1853.79	-0.0277897	0.0964878	0.729863	0.87753	125.77	131.05	126.08	123.74	120.41	133.78
EGO55_01590	AZI34805.1	300016	300378	hypothetical protein	1372.08	0.073618	0.175611	0.44465	0.689754	368.33	471.99	259.5	305.84	367.67	221.51
EGO55_01595	AZI38071.1	300521	302806	DNA helicase II	1533.98	-0.126559	0.112516	0.150525	0.403698	54.73	54.02	60.9	67.22	57.95	60.82
EGO55_01600	AZI34806.1	302889	304322	DEAD/DEAH box helicase	7979.91	0.0698945	0.134286	0.454876	0.696928	561.27	547.38	470.32	423.59	374.97	587.45
EGO55_01605	AZI34807.1	304497	305063	hypothetical protein	6112.8	0.0158079	0.151928	0.866317	0.940147	814.08	1055.32	1093.15	1146.51	906.18	689.35
EGO55_01610	AZI34808.1	305218	306687	FAD-binding oxidoreductase	1773.24	-0.00664702	0.113242	0.939541	0.974031	112.07	103.57	110.09	106.94	86.81	122.36
EGO55_01615	AZI34809.1	306753	307526	multidrug transporter	10377.4	-0.0810747	0.118786	0.366966	0.622002	1080.31	1073	1311.34	1335.76	1149.61	1158.21
EGO55_01620	AZI38072.1	307733	308683	N-formylglutamate amidohydrolase	786.713	-0.0533709	0.120886	0.554137	0.768813	75.66	63.69	77.81	82.8	67.32	71.67
EGO55_01625	AZI38073.1	308800	309174	response regulator	771.438	-0.137613	0.13796	0.152736	0.406549	165.12	168.43	174.68	229.13	178.51	172.42
EGO55_01635	AZI34810.1	309627	310850	NADP-dependent isocitrate dehydrogenase	34926.1	-0.298246	0.151468	0.00474146	0.0486611	2120.57	1993.89	2454.14	2453.15	2727.31	3389.69
EGO55_01640	AZI34811.1	310991	312604	GNAT family N-acetyltransferase	1697.15	-0.186764	0.155786	0.0680152	0.275958	71.77	85.76	92.83	108.73	108.94	87.05
EGO55_01645	AZI34812.1	312688	314457	sodium:proton exchanger	1910.72	-0.0683915	0.10308	0.413965	0.661214	96.01	84.5	102.06	97.51	93.35	99.48
EGO55_01650	AZI34813.1	314454	315311	sulfurtransferase	641.738	-0.0575623	0.120015	0.522477	0.745121	73.26	59.42	63.01	62.2	61.56	78.08
EGO55_01655	AZI34814.1	315318	317984	alanine--tRNA ligase	9491.98	-0.25344	0.12541	0.00740133	0.06886	257.27	269.87	318.13	337.14	346.76	355.2
EGO55_01660	AZI34815.1	318057	318884	class I SAM-dependent methyltransferase	417.814	-0.0420879	0.113489	0.631749	0.817104	46.53	44.69	42.12	42.25	44.61	47.44
EGO55_01665	AZI34816.1	319154	320218	recombinase RecA	6492.22	-0.135395	0.0959097	0.091546	0.317264	516.15	498.34	532.09	584.64	526.23	574.52
EGO55_01670	AZI34817.1	320368	322830	response regulator	6003.29	-0.064646	0.0961173	0.420848	0.666397	215.86	205.08	218.8	226.17	209.59	217.04
EGO55_01675	AZI38074.1	322827	323354	DUF2062 domain-containing protein	2994.1	-0.0494062	0.123509	0.58671	0.788271	469.08	498.72	520.9	570.72	495.58	447.48
EGO55_01680	AZI34818.1	323582	324064	SsrA-binding protein SmpB	1915.45	-0.024145	0.108093	0.77828	0.899597	358.7	343.67	358.16	334.93	302.97	410.86
EGO55_01685	AZI34819.1	324158	325039	4-hydroxy-tetrahydrodipicolinate synthase	4029.2	-0.236797	0.13796	0.0168468	0.12539	337.71	326.7	419.05	482.33	413.13	440.62
EGO55_01690	AZI34820.1	325142	327112	lytic transglycosylase domain-containing protein	13443.7	-0.0997415	0.164463	0.309521	0.572961	451.81	582.42	651.59	703.37	737.86	469.43
EGO55_01695	AZI34821.1	327121	327612	transcription elongation factor GreB	626.336	-0.120006	0.14802	0.218631	0.484578	88.34	101.39	125.83	115.48	134.02	108.1
EGO55_01700	AZI34822.1	327647	327841	DUF4169 family protein	42.618	-0.029625	0.168694	0.751986	0.889132	18.32	17.73	21.29	23.92	16.71	17.95
EGO55_01705	AZI34823.1	327841	328044	hypothetical protein	3.27303	0.0522229	0.288362	0.485038	0.719504	3.34	1.16	0.9	1.37	0.41	1.43
EGO55_01710	AZI34824.1	328046	328453	nuclear transport factor 2 family protein	377.433	-0.0964129	0.154082	0.320893	0.583833	66.29	77.02	87.97	105.87	63.29	90.8
EGO55_01715	AZI38075.1	328624	329064	hypothetical protein	367.203	-0.0103971	0.12091	0.90801	0.95851	74.83	77.31	71.76	79.75	62.35	76.06
EGO55_01720	AZI34825.1	329169	329825	porin family protein	11142	0.227474	0.20702	0.047564	0.230392	2246.87	1779.31	1355	1356.24	1302.44	959.72
EGO55_01725	AZI34826.1	330108	331367	23S rRNA (adenine(2503)-C(2))-methyltransferase RlmN	3455.38	-0.128494	0.0969781	0.111823	0.348146	236.87	219.59	241.42	238.71	241.03	277.8
EGO55_01730	AZI34827.1	331505	331960	glycine zipper 2TM domain-containing protein	42868.4	-0.0894386	0.161474	0.357787	0.613834	7284.58	8107.55	8054.52	8217.62	11353.4	6502.02
EGO55_01735	AZI34828.1	332059	332706	MOSC domain-containing protein	2290.24	-0.101771	0.106592	0.233373	0.49828	291.78	306.59	308.25	311.55	333.39	320.35
EGO55_01740	AZI34829.1	332946	333710	SDR family oxidoreductase	821.66	-0.371737	0.21341	0.00397785	0.0425801	67.26	69.01	96.48	122.44	113.07	98.63
EGO55_01745	AZI34830.1	333804	335075	methyltransferase domain-containing protein	3158.27	-0.20879	0.197265	0.061067	0.262885	162.22	171.5	232.18	273.06	285.74	183.15
EGO55_01750	AZI34831.1	335115	336338	argininosuccinate synthase	4854	-0.291698	0.129834	0.00266174	0.0309817	275.52	306.85	343.95	384.38	375.94	413.39
EGO55_01755	AZI38076.1	337139	338146	CHRD domain-containing protein	3243.61	0.0117325	0.129261	0.898373	0.953698	267.65	303.32	307.81	298.3	292.17	234.3
EGO55_01760	AZI34832.1	337908	338423	septal ring lytic transglycosylase RlpA family protein	6190.55	0.0289399	0.123604	0.749781	0.888579	1063.99	1103.6	1143.8	819.57	1042.39	1205.38
EGO55_01765	AZI34833.1	338393	340024	hypothetical protein	802.481	0.0211473	0.117422	0.812216	0.913886	42.53	48.28	43.98	37.33	43.48	45.34
EGO55_01770	AZI34834.1	340179	340772	hypothetical protein	898.834	-0.0610549	0.156961	0.522269	0.745121	108.54	138.6	140.1	145.59	164.05	101.16
EGO55_01775	AZI34835.1	340869	343775	excinuclease ABC subunit UvrA	3671.8	-0.171603	0.133755	0.0740891	0.284496	91.43	99.77	117.05	127.63	120.97	111.38
EGO55_01780	AZI34836.1	343958	344359	hypothetical protein	4101.15	-0.102312	0.151889	0.292593	0.559062	768.44	854.35	921.7	1041.32	1071.06	726.08
EGO55_01785	AZI34837.1	344553	345212	hypothetical protein	833.103	-0.00676373	0.115288	0.938956	0.973998	102.58	121.76	116.03	110.68	96.87	122.72
EGO55_01790	AZI34838.1	345197	345730	META domain-containing protein	859.968	-0.284149	0.184641	0.0134125	0.108115	104.49	103.27	156.53	156.89	150.71	182.26
EGO55_01795	AZI34839.1	345896	346858	hypothetical protein	725.733	-0.0915073	0.155178	0.345265	0.603532	57.23	49.27	83.06	82.15	61.53	66.74
EGO55_01800	AZI34840.1	346987	347295	hypothetical protein	28.3065	-0.0801616	0.213204	0.400395	0.649968	5.78	5.08	11.05	10.27	5.68	11.01
EGO55_01805	AZI34841.1	347616	348404	sulfite exporter TauE/SafE family protein	1019.67	8.46126e-05	0.110272	0.99922	0.999471	113.19	106.73	130.85	116	108.57	110.79
EGO55_01810	AZI34842.1	348545	349054	damage-inducible protein DinB	910.187	-0.0125526	0.135089	0.892386	0.951055	146.09	174.52	157.93	166.28	168.46	130.4
EGO55_01815	AZI34843.1	349188	349538	DUF3147 family protein	254.083	-0.122906	0.176498	0.222918	0.486656	42.65	53.49	78.59	77.61	71.43	59
EGO55_01820	AZI34844.1	349635	350282	DUF1275 domain-containing protein	745.821	-0.0628495	0.109963	0.468059	0.707694	104.87	98.32	97.81	110.28	96.47	102.48
EGO55_01825	AZI34845.1	350309	350629	quaternary ammonium compound efflux SMR transporter SugE	876.489	0.195157	0.257292	0.0895202	0.312693	364.33	326.95	209.53	111.6	127.83	324.1
EGO55_01830	AZI34846.1	350880	351305	nuclear transport factor 2 family protein	95.4844	0.20158	0.233048	0.0787091	0.293637	28.15	22.68	21.66	8.76	18.05	20.31
EGO55_01835	AZI34847.1	351405	351803	DUF3597 domain-containing protein	5021.04	0.0490697	0.153006	0.604682	0.799974	1023.2	1143.31	1396.19	1077.2	1242.91	777.84
EGO55_01840	AZI34848.1	351916	352482	DUF937 domain-containing protein	4625.79	-0.0329325	0.134313	0.72286	0.873575	679.68	703.96	775.85	806.41	763.8	585.95
EGO55_01845	AZI34849.1	352593	355358	preprotein translocase subunit SecA	6785.51	-0.00150276	0.134648	0.987065	0.995062	218.51	230.08	214.91	161.49	211.23	268.45
EGO55_01850	AZI34850.1	355462	355728	hypothetical protein	435.029	-0.0484747	0.145609	0.607563	0.801629	128.38	155.64	139.6	143.61	172.78	120.17
EGO55_01855	AZI34851.1	355784	356626	energy transducer TonB	837.843	0.0501447	0.106649	0.556289	0.769682	92.42	91.23	92.92	79.13	76.34	96.65
EGO55_01860	AZI34852.1	356553	357779	bifunctional glutamate N-acetyltransferase/amino-acid acetyltransferase ArgJ	1474.89	-0.190657	0.121514	0.0387089	0.206344	94.13	90.53	108.8	117.32	99.51	127.82
EGO55_01865	AZI34853.1	357790	358599	inositol monophosphatase	341.748	-0.108751	0.126432	0.239957	0.503695	35.39	33.07	38.39	38.58	33.02	45.85
EGO55_01870	AZI34854.1	358657	358977	thioredoxin	2622.62	-0.197928	0.187291	0.0692757	0.278688	560.4	597.13	727.46	963.16	864.1	593.07
EGO55_01875	AZI34855.1	359049	362564	double-strand break repair helicase AddA	3216.9	0.0607928	0.150553	0.52282	0.745121	112.2	77.73	70.59	68.99	62.89	95.24
EGO55_01880	AZI34856.1	362561	365650	double-strand break repair protein AddB	2676.38	0.0632106	0.149522	0.506561	0.736034	101.54	74.41	71	62.14	58.2	94.78
EGO55_01885	AZI34857.1	365553	366269	nucleotidyltransferase family protein	547.949	-0.0627982	0.117374	0.481635	0.717377	73.43	57.96	68.33	65.45	68.77	71.6
EGO55_01890	AZI34858.1	366266	367249	aminoglycoside phosphotransferase	1568.83	-0.168565	0.137942	0.0828854	0.303327	123.26	116.32	149.18	171.13	143.45	140.81
EGO55_01895	AZI34859.1	367246	367689	tRNA (adenosine(37)-N6)-threonylcarbamoyltransferase complex ATPase subunit type 1 TsaE	171.734	0.0226753	0.13625	0.80739	0.910773	35.82	37.51	33.04	35.3	26.35	37.67
EGO55_01900	AZI34860.1	367686	370028	PAS domain-containing protein	4835.66	-0.0967688	0.101321	0.243433	0.507248	188.62	163.85	179.92	194.59	170.57	197.82
EGO55_01905	AZI38077.1	370112	371638	adenosylhomocysteinase	12625.2	-0.276082	0.165215	0.0114165	0.0957061	597.1	600.83	699.25	938.68	819.25	710.28
EGO55_01910	AZI34861.1	371764	372243	peroxiredoxin	11422.4	0.0580505	0.1001	0.480583	0.716907	2262.96	2092.56	2286.95	1814.56	1996.52	2195.37
EGO55_01915	AZI34862.1	372334	372942	GTP cyclohydrolase I FolE	1935.98	0.232183	0.122388	0.0126321	0.103288	327.65	288.43	346.48	238.52	216.55	277.64
EGO55_01920	AZI38078.1	373116	373850	XRE family transcriptional regulator	449.277	-0.252507	0.162048	0.0183993	0.133697	42.12	46.6	52.85	65.88	60.95	54.5
EGO55_01925	AZI34863.1	374106	374567	Lrp/AsnC family transcriptional regulator	419.417	-0.730944	0.197756	3.60793e-06	0.000105638	56.7	48.8	71.49	99.76	90.99	112.59
EGO55_01930	AZI34864.1	374883	375410	hypothetical protein	242.98	-0.018423	0.13148	0.841769	0.925945	42.85	39.58	40.71	33.92	44.95	41.99
EGO55_01935	AZI34865.1	375942	376157	hypothetical protein	74.5352	0.0604599	0.157902	0.526302	0.747143	37.41	30.55	30.75	22.89	27.08	35.11
EGO55_01945	AZI38079.1	376447	376911	(deoxy)nucleoside triphosphate pyrophosphohydrolase	369.26	0.100618	0.117642	0.261975	0.52686	75.73	77.88	73.81	59.79	63.98	70.88
EGO55_01950	AZI34866.1	376985	377182	Flp family type IVb pilin	289.956	0.0996792	0.159828	0.30821	0.572432	140.47	167.43	121.15	86.23	126.2	136.51
EGO55_01955	AZI34867.1	377284	377457	Flp family type IVb pilin	4827.04	0.155329	0.181358	0.136406	0.382513	2929.95	3451.99	2083.32	2373.63	2157.04	1695.93
EGO55_01960	AZI34868.1	377568	379055	LysM peptidoglycan-binding domain-containing protein	6937.81	0.116944	0.154602	0.234365	0.499595	450.19	545.94	376.61	371.17	407.42	317.17
EGO55_01965	AZI34869.1	379170	380144	acetyl-CoA carboxylase carboxyltransferase subunit alpha	5104.33	-0.101089	0.100652	0.221261	0.485433	439.75	414.38	494.62	470.97	442.98	517.16
EGO55_01970	AZI38080.1	380154	381032	tyrosine recombinase	573.353	0.0282764	0.120734	0.753373	0.889132	64.73	53.89	61.4	60.18	46.3	60.51
EGO55_01975	AZI38081.1	381037	382902	hypothetical protein	7158.04	-0.0791739	0.107608	0.355758	0.611407	337.25	312.75	346.16	369.37	338.55	328.68
EGO55_01980	AZI34870.1	383142	383711	shikimate kinase	744.639	0.0355151	0.142611	0.705107	0.86605	143.7	117.15	102.78	100.17	90.02	142.26
EGO55_01985	AZI34871.1	383702	384808	3-dehydroquinate synthase	1874.87	-0.153307	0.105896	0.0722872	0.282203	142.83	128.3	153.35	157.17	145.86	171.36
EGO55_01990	AZI34872.1	384842	385213	tRNA-binding protein	2389.98	0.0889929	0.148383	0.354766	0.610612	646.59	692.65	517.36	442.64	440.33	683.22
EGO55_01995	AZI34873.1	385213	387234	acetyl/propionyl/methylcrotonyl-CoA carboxylase subunit alpha	29681.1	-0.206089	0.124518	0.0276715	0.169	1091.52	1291.92	1160.76	1302.42	1354.94	1575.97
EGO55_02000	AZI38082.1	387309	388283	biotin synthase BioB	6535.57	-0.177808	0.123567	0.0554104	0.249316	483.19	586.32	570.7	625.69	643.81	637.33
EGO55_02005	AZI34874.1	388343	390517	methylmalonyl-CoA mutase	23497.1	-0.343379	0.17618	0.00307087	0.0344456	673.7	844.15	894.62	1035.84	1182.74	1072.92
EGO55_02010	AZI34875.1	390536	391324	2-(1,2-epoxy-1,2-dihydrophenyl)acetyl-CoA isomerase	7085.87	-0.435803	0.237694	0.00209689	0.0259963	503.53	629.75	747.8	935.06	1092.48	819.24
EGO55_02015	AZI34876.1	391324	391761	methylmalonyl-CoA epimerase	3289.35	-0.373936	0.271526	0.0087459	0.0784373	385.27	533.58	625.19	734.63	1031.3	633.77
EGO55_02020	AZI34877.1	391772	393304	acyl-CoA carboxylase subunit beta	26828.1	-0.56393	0.289591	0.000930852	0.0135279	832.95	1228.42	1342.89	1833.74	2343.85	1606.92
EGO55_02025	AZI34878.1	393599	395011	XRE family transcriptional regulator	608.268	-0.00695793	0.111954	0.936393	0.972286	39.43	37.53	39.24	38.95	31.82	41.91
EGO55_02030	AZI34879.1	395024	396370	glutathione-disulfide reductase	2725.51	-0.10072	0.126282	0.275468	0.540097	156.03	175.19	183.02	190.81	197.86	167.25
EGO55_02035	AZI34880.1	396459	397988	glucose-6-phosphate isomerase	3008.45	-0.201249	0.126805	0.0329719	0.187295	150.98	153.11	171.86	174.21	203.47	186.64
EGO55_02040	AZI34881.1	398183	399031	signal peptidase I	1980.77	-0.30975	0.143583	0.00265146	0.0309817	171.31	159.43	207.35	241.97	212.82	243.25
EGO55_02045	AZI38083.1	398986	399711	ribonuclease III	619.019	-0.177227	0.13867	0.0695844	0.279252	77.56	62.54	66.59	77.74	70.33	98.17
EGO55_02050	AZI34882.1	399708	400610	GTPase Era	1421.24	-0.0815193	0.141732	0.391032	0.64316	155.04	120.05	125.98	123.98	123.55	189.29
EGO55_02055	AZI34883.1	400712	403297	type I DNA topoisomerase	6649.57	-0.184628	0.121368	0.0449831	0.224464	188.36	204.02	236.86	239.62	246.97	245.89
EGO55_02060	AZI34884.1	403376	404047	hypothetical protein	1218.77	-0.0299999	0.111007	0.729879	0.87753	162.01	163.89	156.93	175.2	147.25	156.41
EGO55_02065	AZI34885.1	404175	404879	hypothetical protein	342.658	-0.0514506	0.12	0.567324	0.777027	41.26	38.78	47.77	40.89	40.19	49.51
EGO55_02070	AZI34886.1	404897	405985	DNA-protecting protein DprA	384.589	0.0318091	0.122758	0.72537	0.875014	33.58	33.83	30.08	29.13	25.94	35.27
EGO55_02075	AZI34887.1	405995	406576	glycerol-3-phosphate 1-O-acyltransferase	932.07	0.0739281	0.118237	0.409416	0.657112	167.18	151.71	133.48	128.72	125.36	144.51
EGO55_02080	AZI38084.1	406718	407485	glutamate racemase	536.933	-0.167573	0.148392	0.0930798	0.320556	54.6	55.95	58.26	81.39	58.22	61.53
EGO55_02085	AZI34888.1	407593	408813	5-aminolevulinate synthase	5496.21	-0.313102	0.167149	0.0049834	0.0503653	324.4	315	381.59	522.63	424.43	410.82
EGO55_02090	AZI38085.1	408861	409757	GGDEF domain-containing protein	4281.32	0.0738795	0.128276	0.423838	0.669335	464.81	481.41	407.11	330.32	425.04	424.69
EGO55_02095	AZI34889.1	410071	410751	XRE family transcriptional regulator	1024.99	0.00686005	0.140963	0.941437	0.974221	110.03	146.5	153.5	122.88	148.74	115.08
EGO55_02100	AZI34890.1	410950	412155	type III PLP-dependent enzyme	35585.8	0.0015382	0.143123	0.986877	0.995062	2661.77	2954.35	2373.19	2876.09	2732.95	1992.64
EGO55_02105	AZI34891.1	412348	413547	carboxynorspermidine decarboxylase	1459.42	-0.240434	0.15666	0.0220939	0.147366	86.47	80.39	117.71	116.54	118.39	124.94
EGO55_02110	AZI34892.1	413547	413897	hypothetical protein	136.58	-0.17017	0.180237	0.106752	0.340615	28.84	24.4	38.38	35.62	43.33	35.18
EGO55_02115	AZI34893.1	413905	415116	saccharopine dehydrogenase family protein	6452.4	-0.184881	0.153377	0.0690904	0.278688	352.85	421.3	497.93	530.36	548.53	462.16
EGO55_02120	AZI38086.1	415313	416290	thioredoxin-disulfide reductase	5715.37	-0.184881	0.127716	0.0502024	0.236203	419.53	500.74	501.59	583.61	550.66	535.16
EGO55_02125	AZI34894.1	416332	417291	alpha/beta hydrolase	2537.09	-0.176163	0.164111	0.0885339	0.310884	186.14	186.08	256.6	306.41	240.62	222.01
EGO55_02130	AZI34895.1	417307	418707	trehalose-6-phosphate synthase	1242.3	-0.237105	0.175032	0.0304444	0.177385	60.41	81.87	61.18	76.25	95.09	93.55
EGO55_02135	AZI34896.1	418704	420527	glycoside hydrolase family 15 protein	1659.18	-0.599492	0.181454	1.17651e-05	0.000296511	57.54	63.05	66.92	85.01	106.62	100.8
EGO55_02140	AZI34897.1	420512	421261	trehalose-phosphatase	868.684	-0.0363332	0.156342	0.700263	0.864349	105.92	109.87	86.73	72.89	94.72	146.49
EGO55_02145	AZI34898.1	421334	421984	cysteine hydrolase	307.895	-0.0435801	0.151919	0.644895	0.825677	40.24	41.99	40.96	31.96	36.59	60.34
EGO55_02150	AZI34899.1	422381	423598	methionine adenosyltransferase	10339.9	-0.277332	0.197024	0.0181608	0.132447	565.91	550.48	786.8	982.72	878.47	716.29
EGO55_02155	AZI34900.1	423647	425221	apolipoprotein N-acyltransferase	4109.51	-0.202152	0.132508	0.0359947	0.198244	223.84	187.24	218.03	283.73	222.12	247.36
EGO55_02160	AZI34901.1	425324	426052	DUF4167 domain-containing protein	10112.7	0.173877	0.129421	0.0665505	0.272358	1488.38	1454	1179.41	1090.86	1002.3	1160.49
EGO55_02165	AZI34902.1	426251	427102	peptide chain release factor N(5)-glutamine methyltransferase	425.195	-0.015704	0.140633	0.866484	0.940147	48.02	37.53	48.3	41.06	34.04	57.29
EGO55_02170	AZI34903.1	427095	428165	peptide chain release factor 1	1264.75	-0.074288	0.127913	0.420891	0.666397	100.06	87.29	118.02	95.38	98.24	129.37
EGO55_02175	AZI34904.1	428162	429400	histidine--tRNA ligase	2882.55	-0.210904	0.132489	0.0289902	0.172376	168.39	178.86	211.7	243.21	210.79	218.86
EGO55_02180	AZI34905.1	429586	430125	inorganic diphosphatase	4292.47	-0.140004	0.121781	0.126495	0.369554	681.69	658.42	642.93	672.06	661.46	906.58
EGO55_02185	AZI34906.1	430192	431538	TldD/PmbA family protein	1645.96	-0.0916358	0.122276	0.314312	0.575708	108.35	97.34	107.4	121.14	112.8	99.76
EGO55_02190	AZI38087.1	431584	431889	hypothetical protein	394.584	0.767756	0.306269	0.000141484	0.00264503	176.78	151.72	139.9	48.48	68.82	105.49
EGO55_02195	AZI38088.1	432205	432972	LPS export ABC transporter ATP-binding protein	1652.16	-0.0797108	0.124897	0.384352	0.637969	166.45	178.08	209.99	220.84	176.18	189.27
EGO55_02200	AZI34907.1	433063	434544	RNA polymerase sigma-54 factor	641.877	0.0373821	0.135175	0.687866	0.856231	43.39	35.89	41.4	37.08	27.58	45.66
EGO55_02205	AZI34908.1	434747	435442	DNA-binding response regulator	3886.79	-0.00947162	0.117186	0.915169	0.962547	531.83	518.29	452.69	486.31	505.76	462.96
EGO55_02210	AZI34909.1	435532	436332	SDR family oxidoreductase	640.57	0.45438	0.167707	0.000137916	0.00259048	92.49	74.05	93.41	56.37	50.6	60.09
EGO55_02215	AZI34910.1	436325	436987	TetR/AcrR family transcriptional regulator	380.176	0.460661	0.159776	7.33693e-05	0.00149059	61.96	59.6	64.29	38.98	35.92	45.32
EGO55_02220	AZI38089.1	437090	437647	carboxymuconolactone decarboxylase family protein	983.164	0.346331	0.136058	0.000602714	0.00926644	171.17	188.37	192.63	134.09	119.97	132.08
EGO55_02225	AZI34911.1	437723	438697	alpha/beta hydrolase	246.979	0.917344	0.192777	8.31794e-08	3.3122e-06	32.1	30.13	29.71	16.65	13.97	12.66
EGO55_02230	AZI34912.1	438745	439533	glucose 1-dehydrogenase	341.493	1.0985	0.237215	9.18291e-08	3.58494e-06	60.48	50.98	54.14	17.38	18.11	31.42
EGO55_02235	AZI34913.1	439608	440396	glucose 1-dehydrogenase	780.743	0.327972	0.134274	0.00100703	0.0144765	101.44	94.19	113.43	72.72	67.15	78.74
EGO55_02240	AZI38090.1	440494	441687	MFS transporter	703.839	0.363893	0.244906	0.00749382	0.0692352	74.8	53.88	66.76	32.27	31.85	56.43
EGO55_02245	AZI34914.1	442030	442566	nuclear transport factor 2 family protein	2757.24	0.024477	0.117026	0.783074	0.902779	450.61	418.68	545.33	437.11	380.82	501.36
EGO55_02250	AZI34915.1	442652	443104	nuclear transport factor 2 family protein	1355.7	0.287177	0.172968	0.0103087	0.088659	266.24	293.24	384.32	233.13	207.55	210.34
EGO55_02255	AZI34916.1	443262	444008	SDR family oxidoreductase	550.488	0.55535	0.16554	9.6279e-06	0.000252226	83	78.24	82.88	43.46	50.46	55.19
EGO55_02260	AZI34917.1	444044	445012	aldo/keto reductase	1809.23	0.433315	0.185434	0.000514445	0.00812904	200.21	180.46	227.66	134.31	136.36	115.59
EGO55_02265	AZI34918.1	445112	447505	TonB-dependent receptor	14746	0.120812	0.170508	0.228021	0.492247	705.58	456.48	689.46	392.5	380.89	673.26
EGO55_02270	AZI34919.1	447928	449520	long-chain fatty acid--CoA ligase	679.82	1.19514	0.155983	5.02351e-16	7.14415e-14	55.21	47.34	61.22	22.02	19.04	24.17
EGO55_02275	AZI34920.1	449588	450190	EthD family reductase	631.81	0.698322	0.202252	7.99727e-06	0.000212301	126.1	117.12	118.73	62.97	52.11	83.85
EGO55_02280	AZI34921.1	450209	451138	methylmalonyl Co-A mutase-associated GTPase MeaB	119.901	0.114687	0.158726	0.245177	0.509243	12.71	13.85	11.51	9.23	8.36	13.07
EGO55_02285	AZI34922.1	451138	451566	cobalamin B12-binding domain-containing protein	65.1085	0.0156777	0.173422	0.866072	0.940147	10.9	12.45	18.71	14.79	14.03	9.52
EGO55_02290	AZI34923.1	451572	453344	methylmalonyl-CoA mutase	589.84	-0.0368039	0.137373	0.693334	0.859544	24.03	27.96	35.85	31.47	29.84	27.2
EGO55_02295	AZI34924.1	453474	454343	AraC family transcriptional regulator	435.749	0.0689232	0.149202	0.469896	0.709028	48.98	44.43	50.05	53.51	33.43	35.65
EGO55_02300	AZI38091.1	454425	457004	TonB-dependent receptor	1623.98	1.14632	0.194421	1.20994e-10	8.92222e-09	84.13	75.24	81.36	25.35	29.38	42.36
EGO55_02305	AZI34925.1	457412	458272	SDR family NAD(P)-dependent oxidoreductase	1813.77	0.122186	0.108182	0.156297	0.411641	202.11	193.79	211.53	185.4	155.69	171.42
EGO55_02310	AZI34926.1	458269	459036	SDR family oxidoreductase	911.558	0.376539	0.126723	0.000110887	0.00215392	120.16	121.11	132.27	85.76	82.16	91.03
EGO55_02315	AZI34927.1	459128	460210	Rieske (2Fe-2S) protein	40169.2	-0.166988	0.164906	0.104891	0.338473	2497.81	3036.52	3299.37	4019.04	3871.74	2838.51
EGO55_02320	AZI34928.1	460329	461186	LysR family transcriptional regulator	473.006	-0.0418442	0.16207	0.657992	0.833108	33.51	48.16	61.72	56.98	51.82	39.44
EGO55_02325	AZI34929.1	461194	462264	Zn-dependent alcohol dehydrogenase	2031.62	0.147908	0.113695	0.0953338	0.324673	176.14	172.88	205.8	161.15	138.66	154.7
EGO55_02330	AZI34930.1	462347	462781	nuclear transport factor 2 family protein	897.154	0.0897541	0.111078	0.303328	0.568711	193.37	184.74	208.7	152.49	164.65	193.57
EGO55_02335	AZI38092.1	462991	463353	steroid delta-isomerase	574.189	-0.105467	0.15253	0.279152	0.543561	129.57	120.76	143.6	116.42	128.24	204.1
EGO55_02340	AZI34931.1	463405	465519	FAD-dependent oxidoreductase	2631.65	-0.027703	0.108928	0.74761	0.888306	99.25	107.75	125.33	109.39	103.33	115.76
EGO55_02345	AZI34932.1	465516	466334	sugar phosphate isomerase/epimerase	437.075	-0.0235442	0.117246	0.791293	0.904786	48.5	42.59	51.71	45.56	41.43	54.14
EGO55_02350	AZI34933.1	466435	467184	DUF541 domain-containing protein	1006.53	0.0397305	0.152366	0.674008	0.846923	100.48	121.92	154.75	121.78	124.47	87.51
EGO55_02355	AZI34934.1	467635	467958	WYL domain-containing protein	1551.53	-0.161361	0.107765	0.0612065	0.262996	414.77	373.87	404.93	422.99	416.32	508.96
EGO55_02360	AZI34935.1	468053	468751	arylsulfatase	662.15	0.0347325	0.129955	0.706255	0.866659	77.75	89.91	95.17	85.95	83.09	70.11
EGO55_02365	AZI34936.1	468848	469657	SDR family oxidoreductase	270.316	0.924356	0.183162	2.29873e-08	1.07689e-06	42.21	38.41	40.55	15.66	18.78	23.05
EGO55_02370	AZI34937.1	469795	470847	hypothetical protein	804.111	0.028842	0.168008	0.758357	0.89006	55.01	73.33	85.34	74.51	74.45	40.9
EGO55_02375	AZI34938.1	470922	472046	NADP-dependent oxidoreductase	470.564	0.63166	0.231684	8.57317e-05	0.00172416	42.72	41.34	60.11	29.61	23.33	26.62
EGO55_02380	AZI34939.1	472234	473409	sulfotransferase	2840.81	-0.151714	0.184806	0.145767	0.397837	152.89	160.52	256.47	264.09	258.68	182.64
EGO55_02385	AZI34940.1	473423	474364	alpha/beta fold hydrolase	437.084	-0.102522	0.136547	0.279631	0.544134	40.81	31.44	45.15	41.1	45.25	42.22
EGO55_02390	AZI34941.1	474395	475183	SDR family oxidoreductase	1113.74	0.446721	0.152269	6.69375e-05	0.00138825	164.18	136.3	154.82	102.99	88.23	106.72
EGO55_02395	AZI34942.1	475266	476120	SDR family NAD(P)-dependent oxidoreductase	1823.3	-0.111241	0.146174	0.250786	0.515022	149.91	177.88	203.84	234.71	190.02	171.72
EGO55_02400	AZI34943.1	476125	477153	alcohol dehydrogenase	1462.05	-0.146931	0.132576	0.122381	0.362591	115.22	110.93	124.9	149.96	132.63	117.83
EGO55_02405	AZI34944.1	477218	478114	AraC family transcriptional regulator	4004.24	0.0281224	0.120193	0.754279	0.889303	399.48	426.85	403.4	439.01	337.37	362.25
EGO55_02410	AZI38093.1	478233	479258	alcohol dehydrogenase	347.119	0.49965	0.223633	0.000508009	0.00805933	32.66	35.53	45.05	22.37	24.11	20.66
EGO55_02415	AZI34945.1	479255	480514	sulfotransferase	375.979	0.158055	0.149767	0.112739	0.349835	27.27	25.25	37.2	24.36	21.89	23
EGO55_02420	AZI34946.1	480518	481759	DUF1214 domain-containing protein	369.241	0.162692	0.128848	0.084662	0.306755	30.82	26.75	30.61	25.24	22.07	22.62
EGO55_02425	AZI34947.1	481764	482171	hypothetical protein	21.85	-0.0387234	0.196542	0.673483	0.84653	4.17	3.47	6.11	5.03	5.53	4.05
EGO55_02430	AZI34948.1	482172	483029	sugar phosphate isomerase/epimerase	136.082	0.0408161	0.143053	0.664116	0.838289	17.84	13.09	13.44	13.05	11.79	15.19
EGO55_02435	AZI34949.1	483026	484156	gfo/Idh/MocA family oxidoreductase	395.731	0.122148	0.134875	0.198692	0.468112	38.73	32.65	30.84	27.3	24.02	32.84
EGO55_02440	AZI34950.1	484153	484905	SDR family oxidoreductase	506.228	0.220191	0.183593	0.0456237	0.225429	78.5	78.35	52.44	53.15	47.84	46.74
EGO55_02445	AZI34951.1	484905	485699	SDR family NAD(P)-dependent oxidoreductase	293.459	0.213615	0.144596	0.0336139	0.188788	41.51	36.96	33.77	26.52	27.02	30.7
EGO55_02450	AZI34952.1	485742	486506	SDR family oxidoreductase	1628.77	0.651126	0.217765	3.65942e-05	0.000805072	224.14	238.14	269.55	152.68	138.41	111.85
EGO55_02455	AZI34953.1	486680	488047	MFS transporter	815.209	1.1128	0.210666	4.22426e-09	2.54864e-07	82.63	67.53	77.15	24.07	27.25	41.37
EGO55_02460	AZI34954.1	488247	489119	LLM class flavin-dependent oxidoreductase	3180.58	0.0395139	0.124669	0.6644	0.838289	295.79	310.72	407.94	327.86	289.3	304.61
EGO55_02465	AZI34955.1	489126	491534	7,8-didemethyl-8-hydroxy-5-deazariboflavin synthase subunit CofH	2480.03	0.0544654	0.128627	0.554446	0.768813	92.47	86.71	110.42	100.15	77.78	79.39
EGO55_02470	AZI34956.1	491527	492201	NADPH-dependent F420 reductase	1233.54	-0.0172495	0.112828	0.843735	0.927596	158.26	157.11	175.23	178.16	143.37	157.87
EGO55_02475	AZI34957.1	492198	492959	coenzyme F420-0:L-glutamate ligase	769.439	0.0711989	0.132324	0.444848	0.689792	104.7	86.7	95.65	84.36	64.93	102.08
EGO55_02480	AZI38094.1	492962	493915	2-phospho-L-lactate transferase	489.503	0.131658	0.139187	0.171681	0.433185	55.54	46.77	48.74	46.94	32.76	42.4
EGO55_02485	AZI34958.1	493922	494554	2-phospho-L-lactate guanylyltransferase	210.085	0.119421	0.165561	0.230938	0.495948	39.5	31.27	28.13	20.78	22.84	34.56
EGO55_02490	AZI34959.1	494825	495319	nuclear transport factor 2 family protein	822.411	-0.0150137	0.112108	0.863379	0.938568	147.25	139.97	159.55	152.29	144.86	137.1
EGO55_02495	AZI34960.1	495316	495555	hypothetical protein	1.9986	0.0130242	0.305521	0.830432	0.92255	0	0.98	1.54	0.39	0	1.62
EGO55_02500	AZI34961.1	495573	496586	hypothetical protein	1905.58	0.187783	0.201415	0.0873336	0.309421	163.82	261.7	162.05	105.07	161.46	142.87
EGO55_02505	AZI38095.1	496620	497879	HlyD family type I secretion periplasmic adaptor subunit	281.429	0.0989747	0.133408	0.292728	0.559062	24.37	19.83	20.28	19.47	15.32	19.6
EGO55_02510	AZI34962.1	497927	498988	cell wall hydrolase	743.996	0.142221	0.124565	0.124522	0.367208	72.56	71.09	61.42	52.01	52.41	63.17
EGO55_02515	AZI38096.1	498985	501111	type I secretion system permease/ATPase	268.317	0.192635	0.190965	0.0772066	0.292144	15.24	13.26	10.8	7.54	7.74	12.8
EGO55_02520	AZI34963.1	501156	502559	agglutination protein	729.795	0.150955	0.128228	0.107984	0.342898	54.46	53.77	44.75	38.87	39.11	45.43
EGO55_02525	AZI34964.1	502577	503353	OmpA family protein	155.583	0.0509538	0.137054	0.585986	0.788271	22	16.18	18.17	16.33	16.24	17.52
EGO55_02530	AZI34965.1	503313	516254	VWA domain-containing protein	2123.48	0.0748238	0.117805	0.403082	0.651145	16.19	16.07	14.09	14.31	11.58	14.99
EGO55_02535	AZI34966.1	517448	520414	TonB-dependent receptor	2243.54	0.0107387	0.124913	0.906027	0.958175	61.2	64.63	80.85	60.53	70.42	63.57
EGO55_02540	AZI34967.1	520472	521344	XRE family transcriptional regulator	1035.78	-0.00332178	0.10547	0.968702	0.987889	106.2	99.97	115.09	100.35	92.38	117.05
EGO55_02545	AZI34968.1	521449	523266	DUF1446 domain-containing protein	390.211	0.958068	0.145719	4.60928e-12	4.0787e-10	26.34	25.02	26.54	12.57	10.71	13.69
EGO55_02550	AZI34969.1	523291	524112	hypothetical protein	551.608	0.251586	0.183676	0.0253089	0.159715	56.29	68.52	86.54	48.69	51.95	45.18
EGO55_02555	AZI38097.1	524293	525420	DUF47 family protein	2991.28	-0.0340201	0.110702	0.695045	0.861398	262.1	218.4	224.52	234.89	207.6	261.69
EGO55_02560	AZI34970.1	525440	526441	inorganic phosphate transporter	898.2	-0.116336	0.141798	0.22709	0.491225	72.92	65.15	85.82	79.61	67.23	106.64
EGO55_02565	AZI34971.1	526482	527072	TetR/AcrR family transcriptional regulator	504.18	1.04617	0.203874	1.22718e-08	6.51552e-07	116	106.6	97.1	38.36	38.89	60.38
EGO55_02570	AZI34972.1	527166	528200	SDR family NAD(P)-dependent oxidoreductase	1998.83	0.769439	0.290422	9.75142e-05	0.00194151	255.08	257.07	183.9	98.97	81.8	157.45
EGO55_02575	AZI34973.1	528296	529081	SDR family oxidoreductase	1313.55	0.713513	0.149509	3.95424e-08	1.76919e-06	189.59	199.69	181.82	114.07	93.89	112.82
EGO55_02580	AZI34974.1	529152	531617	TonB-dependent receptor	3763.04	1.39922	0.166055	1.03853e-19	1.87974e-17	209.12	201.78	196.98	80.81	57.41	72.04
EGO55_02585	AZI34975.1	531704	532150	cupin domain-containing protein	186.246	0.716444	0.225569	2.08797e-05	0.000489075	49.85	39.01	57.17	25.46	24.12	27.41
EGO55_02590	AZI34976.1	532147	532944	SDR family oxidoreductase	214.808	0.817263	0.177922	1.41131e-07	5.30175e-06	33.79	29.63	31.68	17.54	14.87	16.33
EGO55_02595	AZI38098.1	532990	534462	DHA2 family efflux MFS transporter permease subunit	603.761	-0.00368462	0.12426	0.967633	0.987725	39.5	36.96	34.26	32.68	30.92	43.76
EGO55_02600	AZI34977.1	534531	535655	EmrA/EmrK family multidrug efflux transporter periplasmic adaptor subunit	786.282	-0.209285	0.130564	0.0290468	0.172376	54.36	49.3	64.79	67.67	65.15	69.14
EGO55_02605	AZI34978.1	535648	537111	efflux transporter outer membrane subunit	1145.42	0.0216591	0.119148	0.808833	0.911125	77.09	64.34	73.61	71.88	54.97	74.45
EGO55_02610	AZI34979.1	537203	537865	TetR/AcrR family transcriptional regulator	644.02	0.228819	0.194636	0.0426832	0.219591	120.59	91	94.77	50.66	70.72	90.92
EGO55_02615	AZI34980.1	537967	539949	NAD(P)/FAD-dependent oxidoreductase	1050.3	0.0874546	0.136935	0.354515	0.610612	44.26	47.82	60.44	43.38	46.57	38.69
EGO55_02620	EGO55_02620	540228	541405	acyl-CoA dehydrogenase	2707.89	0.236993	0.173678	0.0300401	0.17617	191.55	222.93	303.34	154.99	175.73	176.71
EGO55_02625	EGO55_02625	541492	543371	ABC transporter ATP-binding protein	1844.26	-0.0647324	0.100542	0.432788	0.676898	84.42	83.53	89.22	82.38	81.88	99.71
EGO55_02630	AZI34981.1	543382	543852	nucleoside-diphosphate kinase	208.233	-0.0537363	0.146702	0.570132	0.777928	40.63	29.69	44.66	35.65	34.78	50.16
EGO55_02635	AZI34982.1	543849	544118	hypothetical protein	156.359	0.0243124	0.163403	0.795562	0.906639	70.88	40.73	49.55	57.36	34.67	55.46
EGO55_02640	AZI34983.1	544129	544800	spermidine synthase	793.9	0.0507179	0.164452	0.593084	0.791972	146.06	98.31	92.12	87.05	69.77	137.89
EGO55_02645	AZI34984.1	544859	546661	DEAD/DEAH box helicase	4429.19	0.0475373	0.167555	0.61552	0.808201	294.08	226	178.03	172.56	142.86	298.92
EGO55_02650	AZI34985.1	546716	547891	NAD(P)/FAD-dependent oxidoreductase	1233.65	0.0415329	0.165629	0.659993	0.834845	110.22	90.65	95.87	63.47	64.31	136.92
EGO55_02655	AZI34986.1	547963	548214	hypothetical protein	121.774	0.4511	0.316475	0.00506721	0.0509536	76.95	51.44	39.54	24.43	29.52	36.27
EGO55_02660	AZI34987.1	548512	549282	SDR family oxidoreductase	1703.61	0.06988	0.106028	0.411164	0.658061	207.39	202.45	211.21	188.04	186.76	176.68
EGO55_02665	AZI34988.1	549314	550384	Rieske (2Fe-2S) protein	241.907	0.0857617	0.151455	0.373304	0.625912	17.95	20.76	26.88	15.42	16.62	22.88
EGO55_02670	AZI34989.1	550504	551307	XRE family transcriptional regulator	367.304	0.0445963	0.162433	0.637486	0.820184	34.49	41.04	54.05	47.46	37.42	27.69
EGO55_02675	AZI34990.1	551336	551773	hypothetical protein	410.443	1.39655	0.217056	4.04426e-13	4.23796e-11	138.26	110.66	127.86	41.11	31.48	54.61
EGO55_02680	AZI34991.1	551885	553408	amidase	2832.74	1.80093	0.121071	9.89571e-54	3.58225e-51	263.03	243.61	279.63	73.09	66.85	72.79
EGO55_02685	AZI34992.1	553731	554369	TetR/AcrR family transcriptional regulator	1870.32	-0.148119	0.131534	0.118355	0.356226	236.39	226.94	260.04	316.96	258.7	250.15
EGO55_02690	AZI34993.1	554594	555451	hypothetical protein	927.524	1.03604	0.190487	2.76561e-09	1.77623e-07	161.28	118.2	123.98	52.3	52.21	71.51
EGO55_02695	AZI34994.1	555866	556273	response regulator	607.11	0.125343	0.150973	0.202179	0.469159	157.18	164.82	116.91	104.73	105.69	142.51
EGO55_02700	AZI34995.1	556338	557393	tyrosine-protein phosphatase	976.489	1.65655	0.155465	3.93565e-30	1.11941e-27	138.53	123.27	121.62	40.99	34.74	37.01
EGO55_02705	AZI34996.1	557524	557976	Rrf2 family transcriptional regulator	230.594	-0.00328535	0.139931	0.971905	0.989296	44.5	45.43	47.66	52.1	43.54	36.27
EGO55_02710	AZI34997.1	558070	558510	group III truncated hemoglobin	68.7068	0.286535	0.221466	0.0201165	0.139311	18.13	16.57	15.69	9.52	10.42	12.79
EGO55_02715	AZI34998.1	558507	558782	DUF1971 domain-containing protein	3.99126	0.0275931	0.266137	0.71732	0.870827	2.16	0.57	1.67	1.69	0.91	0.7
EGO55_02720	AZI34999.1	558847	560058	NO-inducible flavohemoprotein	188.152	0.020044	0.12843	0.827059	0.920958	14.53	13.81	14.31	12.01	12	15.96
EGO55_02725	AZI35000.1	560070	560534	hypothetical protein	41.6648	0.102649	0.184427	0.300488	0.566009	9.88	9.8	7.14	6.62	6.47	7.74
EGO55_02730	AZI35001.1	560569	561666	HPP family protein	732.641	-0.120552	0.118365	0.181275	0.447791	51.74	53.16	63.86	63.56	59.44	61.99
EGO55_02735	AZI35002.1	561694	563463	DNA helicase RecQ	776.483	0.0898974	0.158912	0.354716	0.610612	54.4	34.75	39.09	31.78	27.67	46.64
EGO55_02740	AZI35003.1	563650	565941	TonB-dependent receptor	617.368	0.473474	0.210295	0.000536591	0.00841223	30.21	24.4	34.74	20.19	15.2	19.26
EGO55_02745	AZI35004.1	566200	566958	SDR family oxidoreductase	2106.03	-0.337469	0.229112	0.00937572	0.0827808	192.52	174.4	230.72	353.39	292.12	218.41
EGO55_02750	AZI35005.1	567069	567536	nuclear transport factor 2 family protein	575.267	0.827259	0.171708	5.48923e-08	2.3082e-06	166.84	126.4	141.74	69.97	68.04	84.76
EGO55_02755	AZI35006.1	567529	568353	hypothetical protein	773.395	1.16797	0.173808	5.80408e-13	5.77796e-11	113.51	120.93	123.8	56.54	42.85	43.96
EGO55_02760	AZI35007.1	568479	568922	nuclear transport factor 2 family protein	466.144	-0.24411	0.227381	0.0412922	0.214096	73.18	68.29	88.52	151.71	91.85	80.15
EGO55_02765	AZI35008.1	569019	569486	AsnC family transcriptional regulator	169.59	0.00476722	0.132173	0.958826	0.983526	35.8	33.4	29.18	31.9	31.07	30.75
EGO55_02770	EGO55_02770	569483	569878	Lrp/AsnC family transcriptional regulator	228.816	0.0556723	0.133399	0.549751	0.766494	59.49	52.57	50.56	40.52	47.7	56.47
EGO55_02775	AZI35009.1	570150	571226	DUF1214 domain-containing protein	418.39	0.0552626	0.140958	0.557197	0.770135	32.22	36.03	41.55	33.78	35.46	26.81
EGO55_02780	AZI35010.1	571249	572010	SDR family oxidoreductase	121.17	0.0359529	0.13675	0.699796	0.864349	15.52	14.64	14.05	14.45	12.83	12.89
EGO55_02785	AZI35011.1	572012	573223	MFS transporter	232.372	0.0496516	0.125165	0.58655	0.788271	18.67	16.92	18.04	17.78	14.55	15.88
EGO55_02790	AZI35012.1	573235	575382	FAD-dependent oxidoreductase	4848.07	0.178641	0.149495	0.0755331	0.289483	212.75	228.17	240.49	194.45	178.74	143.45
EGO55_02795	AZI35013.1	575661	576695	alcohol dehydrogenase	361.286	0.414182	0.204609	0.00143127	0.0190613	40.27	36.43	37.35	20.64	20.91	31
EGO55_02800	AZI35014.1	576722	577900	LLM class flavin-dependent oxidoreductase	423.157	0.165098	0.148636	0.0978323	0.327769	35.28	31.78	40.93	24.77	23.82	35.13
EGO55_02805	AZI35015.1	578047	578655	TetR/AcrR family transcriptional regulator	566.18	0.0704297	0.141856	0.457001	0.6975	87.43	72.88	105.75	89.92	68.89	69.45
EGO55_02810	AZI35016.1	578670	580289	choline dehydrogenase	447.861	0.698963	0.150228	6.31696e-08	2.62022e-06	30.98	31.23	32.06	16.36	17.85	19.09
EGO55_02815	AZI35017.1	580423	581610	epoxide hydrolase	721.668	0.587815	0.153949	1.53465e-06	4.96828e-05	69.23	60.11	72.92	40.21	37.14	44.93
EGO55_02820	AZI35018.1	581676	582713	mitomycin antibiotic biosynthesis protein	118.975	0.226177	0.191347	0.0435912	0.221002	12.13	12.64	11.2	8.63	6.2	10.4
EGO55_02825	AZI35019.1	582517	583287	TetR/AcrR family transcriptional regulator	111.352	0.0562119	0.159646	0.554984	0.768945	11.58	13.55	16.15	9.8	14.52	10.97
EGO55_02830	AZI35020.1	583470	584333	SDR family NAD(P)-dependent oxidoreductase	823.179	-0.0931168	0.166688	0.340907	0.601902	62.71	71.74	102.19	104.31	94.5	67.97
EGO55_02835	AZI35021.1	584630	587158	TonB-dependent receptor	7345.51	4.18079	0.225954	9.18494e-78	6.09574e-75	555.62	436.86	503.85	21.21	19.96	35.91
EGO55_02840	AZI35022.1	587639	588406	SDR family oxidoreductase	1751.22	0.0884393	0.117557	0.323303	0.585711	232.9	185.45	232.34	181.49	167.36	215.22
EGO55_02845	AZI35023.1	588502	588687	YbdD/YjiX family protein	54.4664	-0.0219627	0.160871	0.815019	0.914632	21.03	28.72	27.78	24.08	27.41	26.14
EGO55_02850	AZI35024.1	588684	590774	carbon starvation protein A	2865.34	-0.102965	0.140512	0.281424	0.546382	106.86	110.79	127.21	144.96	130.14	104.44
EGO55_02855	AZI35025.1	590781	591626	AraC family transcriptional regulator	867.046	0.146705	0.1267	0.116071	0.352819	103.75	87.47	110.69	87.45	78.24	77.46
EGO55_02860	AZI35026.1	591873	593111	MFS transporter	228.706	-0.177338	0.189278	0.0984312	0.328269	13.45	14.39	14.89	21.38	20.17	12.87
EGO55_02865	AZI35027.1	593108	594331	DUF1214 domain-containing protein	617.701	-0.31928	0.168471	0.00444137	0.0462972	36.06	33.25	45	49.31	53.19	50.04
EGO55_02870	AZI35028.1	594563	595093	nuclear transport factor 2 family protein	318.252	0.111979	0.136519	0.239032	0.503246	55.26	56.81	62.55	48.32	52.57	42.48
EGO55_02875	AZI35029.1	595030	596361	sulfotransferase	239.169	0.0238149	0.157303	0.80003	0.906837	13.66	15.51	20.71	18.35	15.37	11.53
EGO55_02880	AZI35030.1	596351	597520	DUF1214 domain-containing protein	187.723	0.0646103	0.142532	0.49456	0.726693	17.16	15.98	12.38	12.2	12.36	15.21
EGO55_02885	AZI35031.1	597536	598072	nuclear transport factor 2 family protein	96.4738	0.0422192	0.145841	0.654143	0.831682	17.26	16.09	17.01	17.37	14.01	13.58
EGO55_02890	EGO55_02890	598119	599614	DUF1254 domain-containing protein	569.376	-0.135998	0.109243	0.116849	0.354105	31.5	30.82	33.61	33.43	34.3	38.22
EGO55_02895	AZI35032.1	599799	600992	TetR/AcrR family transcriptional regulator	410.58	0.0923397	0.133607	0.325632	0.588691	35.47	31.32	32.14	25.55	23.52	35.34
EGO55_02900	AZI35033.1	600996	601856	LysR family transcriptional regulator	305.788	0.012727	0.133371	0.890622	0.951048	35.27	34.03	27.65	27.52	32.9	30.83
EGO55_02905	AZI35034.1	602158	602655	nucleoside deaminase	814.816	-0.123905	0.161068	0.21324	0.479189	116.48	131.4	151.92	170.66	174.53	118.12
EGO55_02910	AZI35035.1	602763	603803	4-hydroxy-2-oxovalerate aldolase	2384.75	-1.58956	0.268188	2.54485e-12	2.41276e-10	72.47	95.01	120.71	226.65	322.33	368.09
EGO55_02915	AZI35036.1	603817	604758	acetaldehyde dehydrogenase (acetylating)	1504.34	-1.20929	0.217425	4.85013e-10	3.27343e-08	76.66	73.97	94.22	145.39	203.96	248.65
EGO55_02920	AZI35037.1	604892	605653	IclR family transcriptional regulator	1216.34	-0.100382	0.222435	0.305694	0.571905	74.67	120.83	172.54	248.42	147.95	75.16
EGO55_02925	AZI35038.1	605661	606827	cystathionine gamma-synthase	443.07	-0.188381	0.130051	0.0480242	0.230642	30.03	31.3	30.75	36.93	37.31	34.41
EGO55_02930	AZI35039.1	606974	607477	hypothetical protein	244.84	-0.0240536	0.135165	0.79566	0.906639	36.11	46.45	46.68	47.57	39.63	41.09
EGO55_02935	AZI38099.1	607474	608484	FAD:protein FMN transferase	2555.81	-0.115604	0.222851	0.250533	0.514769	264.84	174.67	135.15	124.11	213.77	437.29
EGO55_02940	AZI35040.1	608513	609325	DUF4198 domain-containing protein	3631.4	-0.410971	0.278904	0.00570145	0.0560572	367.83	273.16	265.32	312.7	508.84	638.39
EGO55_02945	AZI35041.1	609360	609875	DUF2271 domain-containing protein	2213.96	-0.714042	0.297819	0.000204865	0.00365818	281.53	221.06	287.16	312.06	568.65	595.63
EGO55_02950	AZI38100.1	609900	610565	hypothetical protein	3609.98	-0.255288	0.160273	0.0167656	0.12539	485.55	369.78	400.5	477.39	484.24	660.17
EGO55_02955	AZI35042.1	610643	612019	HAMP domain-containing protein	773.846	-0.0565743	0.147577	0.550603	0.766725	57.75	47.18	40.13	41.53	46.07	66.23
EGO55_02960	AZI35043.1	612022	612858	DNA-binding response regulator	2586.14	-0.124662	0.118993	0.168119	0.429409	287.27	245.99	245.15	267.29	259.6	335.6
EGO55_02965	AZI38101.1	613019	615343	TonB-dependent receptor	1547.52	-0.225713	0.215416	0.051362	0.238929	57.58	45.61	44.72	44.66	63.98	97.31
EGO55_02970	AZI35044.1	615697	616467	energy transducer TonB	9939.51	-0.120318	0.142574	0.212993	0.479176	1153.79	1064.03	983.53	960.77	1137.17	1551.14
EGO55_02975	AZI35045.1	616829	619042	catecholate siderophore receptor Fiu	31839.8	-0.363424	0.286909	0.0115395	0.0965343	1117.3	936.26	852.99	923.16	1502.01	2306.94
EGO55_02980	AZI35046.1	619115	619792	Fe2+-dependent dioxygenase	1281.7	-0.260335	0.279259	0.0411456	0.213619	181.02	114.24	90.63	117.24	197.1	304.02
EGO55_02985	AZI35047.1	619849	621849	TonB-dependent receptor	12112	-0.202602	0.144419	0.0430052	0.220019	498.17	490.3	455.22	520.46	668.62	564.09
EGO55_02990	AZI38102.1	621886	622440	SCO family protein	2330.66	-0.276426	0.175893	0.0137104	0.109602	337.61	298.66	319.18	362.08	501.89	396.1
EGO55_02995	AZI38103.1	622514	622978	copper chaperone PCu(A)C	3199.57	-0.199159	0.173095	0.0617875	0.263172	568.12	510.7	527.38	616.74	840.22	562.05
EGO55_03000	AZI35048.1	623087	623530	hypothetical protein	4543.45	-0.0552088	0.119698	0.539108	0.758294	973.52	893.14	811.24	943.23	941.7	854.04
EGO55_03005	AZI35049.1	623697	624896	cytochrome P450	119.822	0.833526	0.30425	7.02129e-05	0.00143378	11.77	8.9	16.3	4.74	5.36	6.56
EGO55_03010	AZI35050.1	624905	626140	cytochrome P450	113.06	0.496374	0.261518	0.00133559	0.0179068	11.63	8.64	10.82	6.94	4.87	5.98
EGO55_03015	AZI35051.1	626133	626903	SDR family oxidoreductase	326.5	-0.0134518	0.126215	0.882818	0.946267	40.04	36.58	37.1	34.49	31.54	45.65
EGO55_03020	AZI35052.1	626897	627508	hypothetical protein	643.459	-0.0762288	0.139876	0.420369	0.666397	95.75	77.92	95.88	75.31	93.27	121.22
EGO55_03025	AZI35053.1	627522	628400	glyoxalase/bleomycin resistance/dioxygenase family protein	1662.44	-0.35717	0.208078	0.00472659	0.0486338	123.18	112.96	177.07	179.69	208.5	198.77
EGO55_03030	AZI35054.1	628559	629932	MFS transporter	141.067	0.4585	0.322948	0.0049324	0.0499766	14.42	12.64	8.73	5.36	4.62	9.2
EGO55_03035	AZI35055.1	629982	630848	SDR family NAD(P)-dependent oxidoreductase	49.925	1.09841	0.363898	1.69109e-05	0.000408117	8.53	5.89	8.41	2.04	2.22	3.93
EGO55_03040	AZI35056.1	630848	631654	transposase	80.767	0.968757	0.251075	2.37209e-06	7.32222e-05	12.54	10.61	14.29	5.9	4.76	5.54
EGO55_03045	AZI38104.1	631738	632736	Rieske (2Fe-2S) protein	162.721	1.13919	0.181364	1.25498e-11	1.04111e-09	20.6	19.11	22.35	8.31	7.7	9.25
EGO55_03050	AZI35057.1	632874	633803	LysR family transcriptional regulator	491.539	0.252734	0.142934	0.0125223	0.1026	53.59	53.89	54.96	35.61	35.95	47.88
EGO55_03055	AZI35058.1	633936	635129	amidohydrolase	368.346	0.462428	0.188129	0.000299213	0.00511358	29.63	33.55	37.86	22.27	20.37	20.77
EGO55_03060	AZI35059.1	635266	636534	MFS transporter	99.2319	0.125886	0.194738	0.217484	0.484578	9.25	7.8	6.91	3.97	5.01	8.89
EGO55_03065	AZI38105.1	636565	638868	TonB-dependent receptor	254.919	0.207681	0.228345	0.0711741	0.280493	12.33	11.59	11.73	4.86	6.42	12.36
EGO55_03070	AZI35060.1	639212	640129	hotdog fold thioesterase	1689.04	-0.136769	0.12826	0.1441	0.395455	146.94	133.67	178.39	180.18	171.61	163.96
EGO55_03075	AZI35061.1	640527	642140	hypothetical protein	128.346	0.243285	0.167893	0.0245427	0.158138	8.22	8.37	8.12	5.49	5.49	6.69
EGO55_03080	AZI35062.1	642137	643387	MFS transporter	48.5519	0.0580061	0.168488	0.542597	0.760783	4.15	3.33	3.69	3.51	3.27	2.64
EGO55_03085	AZI35063.1	643403	644494	helix-turn-helix transcriptional regulator	623.222	-0.0569721	0.123541	0.531154	0.750619	47.36	45.32	56.69	55.96	49.29	47.99
EGO55_03090	AZI35064.1	644616	645467	TetR/AcrR family transcriptional regulator	183.696	-0.0523668	0.129754	0.57065	0.777928	18.57	19.64	18.08	20.48	18.93	18.49
EGO55_03095	AZI35065.1	645589	647328	D-aminoacylase	2580.95	1.21525	0.158952	4.70373e-16	6.93713e-14	167.96	180.95	222.6	79.57	69.6	74.32
EGO55_03100	AZI35066.1	647400	648281	AraC family transcriptional regulator	264.453	0.145012	0.157813	0.148803	0.401174	33.27	27.79	28.87	19.99	19.23	30.98
EGO55_03105	AZI35067.1	648347	649516	lipid-transfer protein	892.672	0.0711543	0.111052	0.413842	0.661214	76.11	65.87	73.1	57.49	64.5	68.48
EGO55_03110	AZI35068.1	649513	649929	acyl dehydratase	98.8303	-0.034157	0.150794	0.717052	0.870827	21.82	18.27	22.35	19.69	24.65	18.65
EGO55_03115	AZI35069.1	649919	651073	acyl-CoA dehydrogenase	661.305	0.120601	0.125614	0.192451	0.461647	61.05	50.6	54.8	39.9	45.8	52.61
EGO55_03120	AZI35070.1	651077	652039	hypothetical protein	620.272	-0.0334166	0.117961	0.708027	0.867348	60.41	51.07	59.78	53.57	60.66	56.04
EGO55_03125	AZI35071.1	652054	653232	acyl-CoA dehydrogenase	538.501	0.0571725	0.113558	0.515509	0.741603	44.73	39.38	43.82	36.16	39.84	38.59
EGO55_03130	AZI35072.1	653236	655053	long-chain-acyl-CoA synthetase	478.907	0.179872	0.135269	0.063003	0.264936	24.75	24.15	30.09	18.11	20.64	22.57
EGO55_03135	AZI35073.1	655053	655940	alpha/beta hydrolase	334.501	0.327931	0.201103	0.00732375	0.0684581	47.03	34.41	39.9	23.01	23.53	33.5
EGO55_03140	AZI35074.1	656324	657079	glucose 1-dehydrogenase	357.391	0.9775	0.240542	1.17256e-06	3.92366e-05	66.72	56.63	52.84	19.87	22.11	35.37
EGO55_03145	AZI35075.1	657155	658864	FAD-binding protein	415.057	0.697984	0.182046	1.9655e-06	6.11456e-05	29.05	25.91	28.49	13.26	14.47	18.65
EGO55_03150	AZI35076.1	658917	660641	FAD-dependent oxidoreductase	106.817	0.200307	0.199453	0.0709681	0.280493	6.71	6.65	6.1	4.06	3.29	6.31
EGO55_03155	AZI35077.1	660809	661636	SDR family oxidoreductase	631.98	0.127471	0.149298	0.193878	0.463121	61.94	74.1	90.03	62.2	63.89	53.19
EGO55_03160	AZI35078.1	661633	662016	carboxymuconolactone decarboxylase family protein	114.139	0.0942424	0.156268	0.332269	0.594382	26.58	28.85	31.47	26	25.46	19.24
EGO55_03165	AZI35079.1	662084	662401	(2Fe-2S)-binding protein	95.9138	0.0902376	0.167617	0.355143	0.610612	30.49	21.49	37.14	21.12	21.55	29.35
EGO55_03170	AZI35080.1	662409	663611	cytochrome P450	233.827	0.0681868	0.16369	0.477281	0.713413	14.14	16.06	26.15	17.45	15.35	14.22
EGO55_03175	AZI35081.1	663703	664590	AraC family transcriptional regulator	350.062	0.596589	0.186371	1.71179e-05	0.000410623	38.89	45.03	48.62	27	23.81	27.04
EGO55_03180	AZI35082.1	664884	667046	nitrate reductase	246.534	0.161003	0.128597	0.0875568	0.309421	11.52	10.6	11.64	8.8	9	9.04
EGO55_03185	AZI35083.1	667156	669654	TonB-dependent receptor	189.565	0.514442	0.247499	0.000759455	0.011369	8.64	7.92	9.12	4.14	4.15	6.65
EGO55_03190	AZI35084.1	669666	670679	NAD-dependent epimerase/dehydratase family protein	93.9752	0.277913	0.197285	0.0180218	0.131917	10.32	9.3	9.92	5.89	6.18	7.86
EGO55_03195	AZI35085.1	670692	671213	nuclear transport factor 2 family protein	1312.41	-0.074455	0.110809	0.392111	0.644136	233.65	188.72	232.07	230.91	214.54	234.69
EGO55_03200	AZI35086.1	671282	672085	SDR family oxidoreductase	291.855	0.515853	0.247739	0.000747957	0.0113172	43.58	38.89	40.39	17.99	21.83	31.56
EGO55_03205	AZI35087.1	672089	672862	SDR family oxidoreductase	163.74	0.59292	0.206953	5.54864e-05	0.00116903	25.71	22.23	23.6	14.34	13.17	13.82
EGO55_03210	AZI38106.1	672859	674250	aldehyde dehydrogenase family protein	572.31	0.516961	0.22067	0.00034483	0.00576938	40.63	40.69	56.67	25.47	29.24	26.75
EGO55_03215	AZI35088.1	674313	675251	NAD(P)-dependent oxidoreductase	378	0.921688	0.171845	4.97039e-09	2.95404e-07	46.74	45.43	53.65	19.47	23.59	26.61
EGO55_03220	AZI35089.1	675315	676265	alpha/beta hydrolase	623.939	0.927226	0.179299	1.27699e-08	6.69074e-07	68.69	89.63	79.36	33.55	38.67	40.49
EGO55_03225	AZI35090.1	676483	677136	TetR/AcrR family transcriptional regulator	345.13	-0.11325	0.13427	0.231468	0.496524	42.14	37.96	52.76	47.79	44.09	55.75
EGO55_03230	AZI38107.1	677153	678574	efflux transporter outer membrane subunit	962.718	0.303165	0.137507	0.00255488	0.0304597	75.24	70.77	63.97	50.65	46.84	52.92
EGO55_03235	AZI35091.1	678579	681788	multidrug efflux RND transporter permease subunit	3673.25	0.14577	0.0983236	0.0737894	0.284038	107.44	108.27	116.06	94.69	88.13	93.72
EGO55_03240	AZI38108.1	681802	682947	efflux RND transporter periplasmic adaptor subunit	2898.29	0.0852922	0.123851	0.350894	0.608033	268.52	235.74	216.49	221.92	204.92	194.2
EGO55_03245	AZI35092.1	683125	683673	TetR/AcrR family transcriptional regulator	423.925	0.200771	0.142261	0.0434704	0.221002	82.26	67.4	84.53	53.19	54.65	69.96
EGO55_03250	AZI38109.1	683679	685469	glucans biosynthesis glucosyltransferase MdoH	1329.23	0.132662	0.155844	0.182055	0.449437	89.47	63.56	68.2	50.22	49.04	75.79
EGO55_03255	AZI35093.1	685490	686986	glucan biosynthesis protein D	978.025	0.163696	0.172797	0.115321	0.351615	79.54	62.13	57.69	42.5	39.47	67.74
EGO55_03260	AZI35094.1	687053	688264	efflux RND transporter periplasmic adaptor subunit	336.605	-0.0117022	0.14643	0.900649	0.955859	25.47	23.72	25.35	19.17	20.34	34.09
EGO55_03265	AZI35095.1	688257	689489	TolC family protein	806.108	0.0656725	0.145033	0.488865	0.721859	65.12	60.53	60.61	46.68	41.82	74.28
EGO55_03270	AZI35096.1	689627	690115	hypothetical protein	82.5386	0.070777	0.162566	0.46139	0.701242	17.74	17.35	13.58	10.87	12.82	17.5
EGO55_03275	AZI35097.1	690478	691962	cytochrome P450	166.808	0.326773	0.208659	0.00847018	0.0766551	12.94	9.42	14.04	7.48	7.2	8.97
EGO55_03280	AZI35098.1	691959	692201	ferredoxin	3.27763	0.0352478	0.270633	0.643265	0.824925	1.4	1.29	1.52	0.77	1.38	0.8
EGO55_03285	AZI35099.1	692226	692849	TetR/AcrR family transcriptional regulator	652.587	-0.016392	0.123547	0.856527	0.933964	94.46	89.38	96.7	83.43	77.95	114.99
EGO55_03290	AZI35100.1	692857	693465	DUF4126 domain-containing protein	1486.46	-0.0283311	0.159513	0.763326	0.891773	208.23	240.7	192.55	259.81	239.88	145.61
EGO55_03295	AZI35101.1	693719	694102	DUF779 domain-containing protein	190.687	0.145004	0.165744	0.153468	0.407136	46.96	51.35	51.42	43.97	40.26	29.37
EGO55_03300	AZI35102.1	694124	695650	aldehyde dehydrogenase family protein	3955.86	0.0643363	0.158616	0.501106	0.733605	219.46	296.63	225.13	222.45	248.26	156.76
EGO55_03305	AZI35103.1	695710	696120	RidA family protein	169.978	0.550434	0.254949	0.00054116	0.00845059	46.56	45.68	48.94	33.59	21.35	24.6
EGO55_03310	AZI35104.1	696169	697017	hypothetical protein	145.056	1.1842	0.228198	4.17325e-09	2.54864e-07	22.84	18.51	25.1	9.01	6.4	9.96
EGO55_03315	AZI35105.1	697014	698366	PLP-dependent aminotransferase family protein	854.25	0.977415	0.191947	1.78801e-08	8.88154e-07	81.72	77.98	72.62	29.72	30.2	46.06
EGO55_03320	AZI35106.1	698701	701043	membrane-bound PQQ-dependent dehydrogenase, glucose/quinate/shikimate family	2123.28	-0.0417399	0.102472	0.616675	0.808201	76.78	74.8	88.95	80.19	74.01	86.73
EGO55_03325	AZI38110.1	701136	702359	MFS transporter	342.655	0.0167264	0.11909	0.851738	0.932993	26.34	23.04	27.36	24.24	20.76	27.25
EGO55_03330	AZI35107.1	702221	703252	MOSC domain-containing protein	258.453	0.0252429	0.120399	0.77885	0.899734	24.56	22.68	21.64	20.7	19.68	23.84
EGO55_03335	AZI35108.1	703343	704752	aldehyde dehydrogenase family protein	902.799	1.17546	0.155108	1.14343e-15	1.46875e-13	75.22	76.22	93.11	32.02	28.92	38
EGO55_03340	AZI35109.1	705007	705969	hypothetical protein	1666.96	0.0273591	0.149002	0.771114	0.895473	123.83	179.47	176.48	172.73	144.49	119.54
EGO55_03345	AZI35110.1	705980	706624	riboflavin synthase	1297.97	0.026096	0.106566	0.759214	0.89006	189.49	175.26	188.53	157.66	159.5	200.04
EGO55_03350	AZI38111.1	706855	707817	bile acid:sodium symporter	824.156	-0.179589	0.127162	0.0563898	0.252014	60.85	71.79	76.26	82.83	79.06	82.39
EGO55_03355	AZI35111.1	707872	708891	dihydrodipicolinate reductase	333.871	0.258275	0.177553	0.020521	0.14162	30.02	30.27	42.69	21.59	22.94	27.26
EGO55_03360	AZI35112.1	708938	709858	AraC family transcriptional regulator	314.288	0.505571	0.2495	0.000907905	0.0132915	28.63	39.58	47.28	21.78	21.32	23.65
EGO55_03365	AZI35113.1	710082	711107	LLM class flavin-dependent oxidoreductase	25.8124	0.167964	0.241128	0.125669	0.368749	2.49	2.22	3.51	1.36	1.79	2.08
EGO55_03370	AZI35114.1	711109	711627	hypothetical protein	23.7155	0.120656	0.220364	0.234659	0.499685	5.57	4.84	3.91	2.52	3.22	4.31
EGO55_03375	AZI35115.1	711671	714013	TonB-dependent receptor	150.346	0.115894	0.162947	0.242645	0.507019	6.43	6.37	6.26	4.14	4.07	7.01
EGO55_03380	AZI35116.1	714190	714726	transcriptional regulator	10970.3	-0.283786	0.190667	0.0147647	0.114606	1550.29	1511.31	1521.72	1925.98	2520.56	1725.15
EGO55_03385	AZI35117.1	714868	715071	hypothetical protein	46.3114	0.164856	0.246164	0.131059	0.374751	27.52	23.1	23.52	9.15	11.47	27.17
EGO55_03390	AZI35118.1	715216	717429	catalase/peroxidase HPI	863.407	-0.17327	0.177706	0.100249	0.329517	33.11	28.39	30.05	29.29	49.22	35.66
EGO55_03395	AZI35119.1	717498	717872	cytochrome C	19.2481	0.0332537	0.20211	0.714208	0.869983	6.8	4.19	3.69	3.73	4.9	3.89
EGO55_03400	EGO55_03400	717994	719946	EAL domain-containing protein	603.845	0.0774748	0.117927	0.386971	0.639651	26.7	30.57	30.28	25.8	25.93	24.79
EGO55_03405	AZI35120.1	720537	722126	isocitrate lyase	4110.18	-0.252848	0.409653	0.0403873	0.211681	60.45	81.72	239.77	383.5	390.32	193.85
EGO55_03410	AZI35121.1	722293	723693	XRE family transcriptional regulator	279.909	-0.11949	0.134547	0.207906	0.474952	17.91	14.86	17.25	21.04	16.29	18.6
EGO55_03415	AZI35122.1	723700	724512	SDR family NAD(P)-dependent oxidoreductase	1018.68	-0.00034832	0.105481	0.996717	0.998193	108.17	111.7	119.73	105.8	110.92	108.35
EGO55_03420	AZI35123.1	724516	724905	transcriptional regulator	423.501	0.0745977	0.128588	0.419774	0.666397	107.52	104.74	96.05	80.38	99	88.25
EGO55_03425	AZI35124.1	724976	726043	pirin family protein	1452.07	-0.108256	0.186357	0.277976	0.542497	78.68	117.1	130.88	145.09	157.99	85.67
EGO55_03430	AZI38112.1	726316	728499	penicillin-binding protein	4680.51	-0.200297	0.222603	0.0777783	0.292144	119.91	151.83	204.13	281.85	225.81	144.42
EGO55_03435	AZI35125.1	728527	729480	cation transporter	674.519	-0.00199845	0.149574	0.982998	0.994234	59.38	60.44	71.66	75.2	62.37	45.05
EGO55_03440	AZI35126.1	729755	730186	SRPBCC family protein	2401.65	0.952307	0.146152	6.78764e-12	5.87573e-10	694.41	670.82	648.61	296.29	279.93	385.77
EGO55_03445	AZI35127.1	730457	730984	transcriptional regulator	696.169	0.0982641	0.147107	0.308174	0.572432	140.63	101.77	142.41	83.22	113.33	120.98
EGO55_03450	AZI35128.1	731356	732927	acetolactate synthase large subunit	2458.5	0.0256331	0.103488	0.759747	0.89006	134.88	143.62	151.07	137.74	131.15	131.37
EGO55_03455	AZI35129.1	733097	734920	phosphoenolpyruvate carboxykinase (GTP)	20430.9	-0.0229768	0.104245	0.784817	0.903575	1000.69	954.4	1044.88	875.91	945.14	1132.75
EGO55_03460	AZI35130.1	735280	736314	LD-carboxypeptidase	769.792	-0.0569479	0.106576	0.503965	0.734818	68.21	60.8	66.5	67.96	59.11	72.52
EGO55_03465	AZI35131.1	736480	737505	LLM class flavin-dependent oxidoreductase	686.231	-0.158509	0.190718	0.133161	0.378479	45.26	42.57	68.52	74.65	73.64	48.14
EGO55_03470	AZI35132.1	737655	739931	NADP-dependent malic enzyme	2772.91	-0.169123	0.126322	0.0709221	0.280493	98.09	91.08	110.05	123.74	114.95	106.58
EGO55_03475	AZI35133.1	739977	741242	acetyl-CoA C-acyltransferase	126.416	0.517776	0.327558	0.00266869	0.0309817	14.04	12.1	8.96	4.13	5.88	8.29
EGO55_03480	AZI35134.1	741247	742809	acyl-CoA synthetase	223.475	0.826924	0.264431	2.48666e-05	0.000565822	19.37	17.99	14.4	6.98	6.68	11.14
EGO55_03485	AZI35135.1	743028	744797	allophanate hydrolase	127.645	0.100189	0.142063	0.295425	0.56152	7.69	6.92	6.31	5.53	5.57	6.32
EGO55_03490	AZI35136.1	744794	748411	urea carboxylase	317.35	0.152663	0.169402	0.136908	0.383651	10.34	8.9	7.32	5.83	5.52	8.9
EGO55_03495	AZI35137.1	748411	749040	urea carboxylase-associated family protein	33.2234	-0.170897	0.230109	0.119695	0.358094	2.84	3.99	4.83	5.18	4.38	6.79
EGO55_03500	AZI35138.1	749056	749865	urea carboxylase-associated family protein	31.0364	-0.090025	0.191683	0.356807	0.612671	2.52	2.91	3.87	3.46	3.82	3.72
EGO55_03505	AZI35139.1	749889	750713	ABC transporter ATP-binding protein	40.1553	0.06399	0.183434	0.501503	0.733916	5.26	4.57	4.36	4.52	2.43	4.83
EGO55_03510	AZI35140.1	750710	751528	ABC transporter permease subunit	35.5997	0.00467755	0.186665	0.959208	0.983663	3.43	4.03	4.39	5.58	2.65	2.97
EGO55_03515	AZI35141.1	751695	752795	lipid kinase	332.839	-0.459759	0.29776	0.00376675	0.0407587	13.29	18.84	27.82	32.45	27.63	40.27
EGO55_03520	AZI35142.1	753027	753962	LysR family transcriptional regulator	671.302	-0.0088356	0.114094	0.919959	0.964438	56.79	65.55	71.07	62.1	59.82	65.44
EGO55_03525	AZI35143.1	754020	754907	LLM class flavin-dependent oxidoreductase	164.691	1.00507	0.198904	2.02614e-08	9.60488e-07	25.09	20.52	23.27	11.35	8.38	10.73
EGO55_03530	AZI35144.1	754967	755728	SDR family oxidoreductase	698.586	0.981419	0.229155	5.30923e-07	1.83838e-05	137.96	106.91	96.02	44.32	40.8	65.46
EGO55_03535	AZI35145.1	755805	756335	hypothetical protein	625.192	1.22401	0.147166	1.93554e-18	3.21138e-16	158.09	141.88	153.08	56.4	52.25	69.76
EGO55_03540	AZI35146.1	756441	758804	membrane-bound PQQ-dependent dehydrogenase, glucose/quinate/shikimate family	263.558	0.154917	0.193326	0.141571	0.391343	12.74	11.43	10.3	5.49	7.39	12.26
EGO55_03545	AZI38113.1	759016	759831	kinase	296.897	-0.0719113	0.117746	0.421398	0.666934	31.58	30.33	32.56	30.75	30.52	37.53
EGO55_03550	AZI35147.1	759943	760512	cytochrome b	4947.27	-0.0599661	0.16495	0.529788	0.750218	646.86	761.04	803.81	995.3	854.2	515.49
EGO55_03555	EGO55_03555	760572	761848	MBL fold metallo-hydrolase	444.798	0.986931	0.161372	7.48716e-11	5.84585e-09	45.69	36.66	45.52	20.89	18.32	19.34
EGO55_03560	AZI38114.1	761899	763101	sulfotransferase	188.482	1.35493	0.287777	1.15835e-08	6.23316e-07	23.12	17.83	22.55	4.73	6.04	10.1
EGO55_03565	AZI35148.1	763418	764293	TIGR03619 family F420-dependent LLM class oxidoreductase	673.637	0.0621133	0.154158	0.51488	0.741109	59.62	62.15	98.79	58.79	70.98	58.27
EGO55_03570	AZI35149.1	764320	764829	hypothetical protein	202.15	0.4269	0.254082	0.00323999	0.0358379	40.36	35.27	57.71	29.45	24.09	24.97
EGO55_03575	AZI35150.1	764991	767081	bifunctional (p)ppGpp synthetase/guanosine-3',5'-bis(diphosphate) 3'-pyrophosphohydrolase	2270.38	-0.24827	0.185289	0.0274678	0.168531	76.06	70.89	100.69	120.64	114.63	90.21
EGO55_03580	AZI38115.1	767078	767428	DUF1905 domain-containing protein	576.331	-0.0631028	0.122947	0.487497	0.721018	136.43	145.48	145.36	168.25	125.24	150.42
EGO55_03590	EGO55_03590	767648	769204	recombinase family protein	1378.72	-0.0684334	0.148423	0.472676	0.710887	65.99	74.92	85.92	92.22	86.42	62.38
EGO55_03595	AZI35151.1	769223	769477	hypothetical protein	221.989	0.0316221	0.144685	0.736357	0.880797	76.38	94.27	70.55	83.05	72.1	64.44
EGO55_03600	AZI35152.1	769593	769886	type II toxin-antitoxin system RelE/ParE family toxin	508.282	0.0330658	0.138313	0.723278	0.873735	156.8	190.78	130.86	138.99	151.23	147.17
EGO55_03605	AZI35153.1	769883	770152	ribbon-helix-helix protein, CopG family	501.243	0.099236	0.170747	0.313377	0.575585	207.59	223.16	116.52	144.43	144.24	148.37
EGO55_03610	AZI35154.1	770616	772670	chromosome partitioning protein ParB	76.5823	0.169741	0.227885	0.121275	0.360923	4.64	3.63	3.68	1.5	2.44	4.07
EGO55_03615	AZI35155.1	773339	773638	DUF736 domain-containing protein	2.26874	0.0679923	0.319228	0.343629	0.602309	1.13	0.79	0.92	0	0.28	0.97
EGO55_03620	AZI35156.1	773926	774765	DUF945 domain-containing protein	13.9766	0.0229544	0.214158	0.794903	0.906639	2.13	1.68	0.88	1.33	1.09	1.74
EGO55_03625	AZI35157.1	775282	775554	DUF2285 domain-containing protein	692.041	0.114603	0.20815	0.255302	0.520805	312.49	275.96	193.31	123.71	128.88	324.1
EGO55_03630	AZI35158.1	775702	775923	hypothetical protein	63.4424	0.0963067	0.220755	0.322796	0.585711	36.01	26.19	26.6	13.45	12.05	39.42
EGO55_03635	AZI35159.1	776030	776485	DUF2285 domain-containing protein	24.049	0.256104	0.298122	0.0450662	0.224598	5.41	5.69	7.08	2.66	2.57	4.9
EGO55_03640	AZI35160.1	776592	776873	hypothetical protein	112.31	0.240797	0.206595	0.0380399	0.20442	31.97	47.64	47.11	26.47	25.78	33.44
EGO55_03645	AZI35161.1	776877	777866	caspase family protein	717.492	0.0499746	0.149199	0.597554	0.793909	57.39	61.34	86.48	72	56.39	51.27
EGO55_03650	AZI35162.1	777879	778250	TIR domain-containing protein	948.126	0.029487	0.133779	0.750525	0.888672	234.81	238.42	231.65	263.58	194.78	187.93
EGO55_03655	AZI35163.1	778466	778732	DNA-binding protein	10.2873	0.271057	0.434219	0.0331183	0.187819	3.82	6.47	5.18	0.7	0.63	4.01
EGO55_03660	AZI35164.1	778729	779235	DUF2840 domain-containing protein	20.9111	0.251234	0.327406	0.0481181	0.230642	7.38	4.18	3.09	2.02	2.31	3.07
EGO55_03665	AZI35165.1	779232	779777	S26 family signal peptidase	9.4371	0.0118123	0.236682	0.886943	0.948136	2.18	1.15	1.52	0.68	0.92	2.85
EGO55_03670	AZI35166.1	779814	780149	DUF736 domain-containing protein	1.74321	0.0573625	0.326507	0.38667	0.639651	0.51	1.17	0.27	0.28	0.5	0
EGO55_03675	AZI35167.1	780154	781065	lytic transglycosylase domain-containing protein	12.8975	0.046545	0.230691	0.59662	0.793909	2.05	1.55	0.61	0.82	1.01	1.49
EGO55_03680	AZI38116.1	781190	783061	DUF3363 domain-containing protein	37.2189	0.0698794	0.213341	0.456171	0.697302	2.45	2.06	1.48	0.9	1.07	2.7
EGO55_03685	AZI35168.1	783081	785054	conjugal transfer protein TraG	21.6554	0.193058	0.300982	0.0904622	0.314575	0.78	1.91	1.12	0.43	0.59	1.03
EGO55_03690	AZI35169.1	785064	785492	CopG family transcriptional regulator	15.3001	-0.0059259	0.205776	0.946874	0.976801	4.36	2.01	3.23	3.04	2.73	3.63
EGO55_03695	AZI35170.1	785666	786652	P-type conjugative transfer ATPase TrbB	18.1365	0.108906	0.253612	0.261898	0.52686	2.33	1.99	1.68	0.66	0.76	2.46
EGO55_03710	AZI35173.1	787250	789739	conjugal transfer protein TrbE	33.8514	0.147205	0.265799	0.160795	0.418035	1.91	1.83	0.78	0.52	0.7	1.52
EGO55_03715	AZI35174.1	789736	790494	P-type conjugative transfer protein TrbJ	8.68594	0.141698	0.299595	0.157149	0.412718	1.46	1.14	1.46	0.86	0.22	1.02
EGO55_03725	AZI35176.1	790804	792114	P-type conjugative transfer protein TrbL	36.3849	0.0706815	0.212239	0.452078	0.695088	3.57	2.82	1.97	1.28	1.59	3.63
EGO55_03730	AZI35177.1	792118	792801	conjugal transfer protein TrbF	65.6959	0.136961	0.217491	0.188498	0.456865	12.56	10.57	7.01	5.18	5.38	10.66
EGO55_03735	AZI35178.1	792798	793814	P-type conjugative transfer protein TrbG	12.3281	0.013661	0.213853	0.876425	0.943519	1.25	0.7	1.45	1.19	0.9	0.96
EGO55_03740	AZI35179.1	793811	795037	TrbI/VirB10 family protein	24.5846	0.0953654	0.218773	0.327375	0.590645	2.36	2.18	1.65	1.14	1.02	2.38
EGO55_03745	AZI35180.1	795034	795258	DUF2274 domain-containing protein	7.86515	-0.0861444	0.259629	0.34224	0.60198	2.65	3.14	1.64	4.98	2.97	3.02
EGO55_03750	AZI35181.1	795273	795581	hypothetical protein	477.141	-0.0993977	0.15634	0.308035	0.572432	135.7	126.1	122.42	140.09	177.15	112.65
EGO55_03755	AZI35182.1	795612	796535	LysR family transcriptional regulator	500.521	0.0540753	0.123844	0.552442	0.767926	59.28	45.74	46.83	43.92	43.23	48.93
EGO55_03760	AZI35183.1	796537	796878	multidrug efflux SMR transporter	171.545	-0.0898748	0.143977	0.347437	0.605139	45.26	41.35	40.2	49.37	49.12	39.8
EGO55_03765	AZI35184.1	796949	798349	efflux transporter outer membrane subunit	1696.45	0.00792288	0.117438	0.929058	0.968342	123.79	107.66	97.99	105.68	92.58	115.69
EGO55_03770	AZI35185.1	798346	798894	efflux RND transporter permease subunit	475.582	0.0178264	0.140278	0.848625	0.930916	91.1	84.14	62.18	69.33	65	88.73
EGO55_03775	AZI35186.1	798861	799187	efflux RND transporter permease subunit	80.629	0.00643994	0.161607	0.945145	0.976535	23.15	24.98	18.9	25.96	20.7	16.65
EGO55_03780	AZI35187.1	799199	801412	efflux RND transporter permease subunit	3204.72	-0.00807396	0.120707	0.928455	0.968336	149.9	125.11	115.02	124.69	111.51	143.03
EGO55_03785	AZI35188.1	801427	802545	efflux RND transporter periplasmic adaptor subunit	2095.73	-0.0319551	0.116457	0.718826	0.871079	186.15	145.25	167.04	178.5	152.96	164.13
EGO55_03790	AZI35189.1	802563	803186	TetR/AcrR family transcriptional regulator	799.662	0.0671768	0.114914	0.447601	0.692422	126.08	105.25	129.97	100.17	98.84	122
EGO55_03795	AZI35190.1	803215	804543	NAD(P)/FAD-dependent oxidoreductase	1148.81	-0.077675	0.121271	0.391203	0.643175	71.68	66.62	85.39	80.1	80.24	74.11
EGO55_03800	AZI35191.1	804783	805337	hypothetical protein	99.1811	-0.0912856	0.154204	0.345962	0.604485	15.63	12.03	17.29	18.32	14.61	16.99
EGO55_03805	AZI35192.1	805376	806773	hypothetical protein	519.589	0.049057	0.111939	0.57414	0.780548	36.14	31.75	35.7	31.5	27.62	35.05
EGO55_03810	AZI35193.1	806766	808760	DUF87 domain-containing protein	410.076	0.0538356	0.135587	0.564332	0.775153	21.27	18.78	17.76	15.99	13.95	21.79
EGO55_03815	AZI35194.1	809598	810935	DNA methylase N-4	236.371	0.00633048	0.141424	0.945971	0.976557	14.43	14.5	19.31	12.13	15.68	17.95
EGO55_03820	AZI35195.1	810932	811462	hypothetical protein	44.4511	-0.087833	0.180033	0.368081	0.622318	6.73	6.36	7.47	10.01	6.45	7.32
EGO55_03825	AZI35196.1	811459	811917	hypothetical protein	53.8938	-0.0347606	0.175762	0.710116	0.86792	11.3	10.1	9.05	8.13	8.19	15.89
EGO55_03830	AZI35197.1	811974	812942	hypothetical protein	76.8315	0.482203	0.353875	0.00486039	0.0497534	11.15	9.97	7.14	2.79	4.83	6.52
EGO55_03835	AZI35198.1	813102	814262	IS110 family transposase	103.471	0.0549478	0.155146	0.563355	0.774613	7.18	8.19	10.01	8.44	7.27	6.2
EGO55_03840	EGO55_03840	814344	815041	IS6 family transposase	243.861	-0.0566041	0.137087	0.545684	0.763468	28.76	27.8	34.37	36.62	29.21	28.42
EGO55_03845	AZI35199.1	815337	817775	TonB-dependent receptor	580.324	0.678025	0.302126	0.000325755	0.00551981	32.54	30.31	21.75	9.87	16.17	16.3
EGO55_03850	AZI35200.1	817815	819188	alkaline phosphatase family protein	596.786	0.072829	0.132334	0.434674	0.678773	44.57	38.25	40.76	33.68	40.69	32.34
EGO55_03855	AZI35201.1	819264	819953	TetR/AcrR family transcriptional regulator	267.163	0.0795882	0.146588	0.404969	0.652605	42.53	34.04	34.9	24.07	33.67	36.78
EGO55_03860	EGO55_03860	820146	820769	IS6 family transposase	304.446	-0.100401	0.148834	0.299386	0.565807	38.03	34.37	50.12	44.25	50.49	40.98
EGO55_03865	EGO55_03865	820776	820853	2-dehydro-3-deoxyphosphooctonate aldolase	3.59861	0.0793678	0.297841	0.325094	0.588421	4.36	6.04	5.91	4.78	1.07	2.49
EGO55_03870	AZI35202.1	820839	821097	IS3 family transposase	72.9114	-0.0872304	0.167966	0.370325	0.624901	20.69	23.35	26	19.45	29.36	30.41
EGO55_03875	AZI35203.1	822299	823189	LysR family transcriptional regulator	199.529	0.0212578	0.151814	0.821064	0.918009	17.56	23.19	21.02	14.45	22.79	19.64
EGO55_03880	AZI35204.1	823348	824175	sterol desaturase family protein	416.507	0.0196918	0.151673	0.833998	0.923264	42.01	46.11	50.7	34.25	55.41	37.69
EGO55_03885	AZI35205.1	824456	825088	integrase	132.376	0.0524836	0.141172	0.576998	0.782297	17.6	20.23	21.13	14.59	18.09	19.51
EGO55_03890	AZI35206.1	825298	826110	arylamine N-acetyltransferase	921.087	-0.100923	0.139045	0.289383	0.556948	83.9	100.39	101.11	115.67	108.35	89.34
EGO55_03895	AZI38117.1	826967	828496	hypothetical protein	419.751	0.141641	0.195639	0.173306	0.435123	33.85	26.96	23.82	14.45	16.11	31.65
EGO55_03900	AZI35207.1	828553	829836	ATP-binding protein	281.573	0.189117	0.15366	0.0636471	0.265277	23.58	22.88	20.05	15.55	14.19	20.67
EGO55_03905	AZI35208.1	829833	833897	hypothetical protein	1691.44	0.0406492	0.112283	0.641805	0.823877	34.13	40.2	41.01	33	35.3	37.31
EGO55_03910	AZI35209.1	833894	835081	ATP-binding protein	1174.44	0.0252168	0.163864	0.788148	0.904175	69.16	106.73	98.71	56.93	107.28	84.71
EGO55_03915	AZI35210.1	835326	835877	transcriptional regulator	1620.68	-0.0811483	0.123455	0.3739	0.626413	255.62	254.88	245.03	228.84	295.53	274.96
EGO55_03920	AZI35211.1	836135	837796	recombinase family protein	113.295	0.134771	0.174769	0.185434	0.453562	7.83	6.1	6.72	3.82	5.03	6.9
EGO55_03925	AZI35212.1	837793	838221	DUF2924 domain-containing protein	22.8815	0.109392	0.221897	0.271968	0.536924	5.95	6.78	3.87	4.13	2.92	4.76
EGO55_03930	AZI35213.1	838218	838649	DUF3489 domain-containing protein	46.0239	0.0849213	0.228095	0.370358	0.624901	11.03	11.64	10.46	3.02	6	15.08
EGO55_03935	AZI35214.1	839029	840153	Fic family protein	493.368	-0.0245518	0.145434	0.793609	0.906089	37.5	33.24	46.01	28.53	40.56	47.53
EGO55_03940	AZI35215.1	840321	841028	IS6 family transposase	44.1452	-0.0811786	0.181378	0.402269	0.650134	5.29	3.66	6.52	5.4	5.31	7
EGO55_03945	AZI35216.1	841159	842247	IS5/IS1182 family transposase	28.3124	-0.116228	0.224748	0.248185	0.512058	1.95	1.44	2.54	2.83	3.22	1.7
EGO55_03950	EGO55_03950	842403	842522	IS5/IS1182 family transposase	34.9888	-0.131309	0.213369	0.203407	0.47091	21.26	20.29	25.37	35.76	30.64	20.26
EGO55_03955	AZI35217.1	842669	843400	TetR/AcrR family transcriptional regulator	3025.9	-0.0553525	0.145452	0.5584	0.770588	449.55	318.73	302.12	316.08	343.31	468.48
EGO55_03960	EGO55_03960	843753	846292	TonB-dependent receptor	7975.15	0.213645	0.165795	0.0439211	0.221558	335.46	248.32	387.57	262.51	197.68	244.49
EGO55_03965	AZI35218.1	846456	848744	arylsulfatase	2033.54	0.32507	0.188047	0.00608697	0.0592623	106.57	77.39	100.4	61.63	51.26	77.9
EGO55_03970	AZI35219.1	848792	851146	arylsulfatase	1791.78	0.492166	0.216791	0.000468939	0.00755999	102.17	71.22	80.04	46.86	44.71	61.85
EGO55_03975	AZI38118.1	852093	852288	IS3 family transposase	527.249	0.176378	0.134568	0.0674328	0.275402	286.84	278.96	236.77	209.43	185.48	234.14
EGO55_03980	AZI35220.1	852834	853541	IS6 family transposase	313.937	-0.0697683	0.160126	0.467257	0.707459	29.07	35.06	48.61	47.57	40.96	33.37
EGO55_03985	AZI35221.1	853637	854158	hypothetical protein	74.7833	0.0940969	0.190468	0.33793	0.600195	12.22	13.24	17.67	10.54	6.72	16.39
EGO55_03990	AZI35222.1	854809	855516	IS6 family transposase	217.469	0.153583	0.213667	0.149312	0.401738	34.48	33.73	28.41	14.76	16.29	36.94
EGO55_03995	AZI35223.1	855659	856681	IS110 family transposase	18.0458	0.0760002	0.228729	0.414403	0.661649	1.25	1.54	2.71	1	0.9	2.09
EGO55_04000	AZI35224.1	856983	857516	MarR family transcriptional regulator	1081.28	-0.204794	0.124539	0.0286454	0.172305	150.68	152.26	187.63	195.85	183.27	203.75
EGO55_04005	AZI35225.1	857804	858541	flavodoxin family protein	492.135	0.160421	0.11812	0.0764612	0.291916	63.85	68.44	63.76	50.44	51.53	56.52
EGO55_04010	AZI35226.1	858615	859409	SDR family oxidoreductase	243.652	0.140653	0.153495	0.157434	0.412978	25.25	29.25	37.14	20.77	23.65	27.27
EGO55_04015	AZI35227.1	859406	860485	nitronate monooxygenase	125.094	0.0815039	0.156169	0.398175	0.647445	10.4	9.46	13.84	10.71	8.98	8.19
EGO55_04020	AZI35228.1	860482	861267	SDR family oxidoreductase	81.5601	-0.0841918	0.164162	0.385536	0.639597	6.93	8.6	10.45	11.16	9.04	8.78
EGO55_04025	AZI35229.1	861284	862054	enoyl-CoA hydratase family protein	217.639	-0.0856307	0.137433	0.364821	0.620122	23.72	22.21	26.09	24.93	28.83	23.58
EGO55_04030	AZI35230.1	862051	862836	SDR family oxidoreductase	141.199	0.0227864	0.133987	0.805843	0.909801	16.77	14.49	18.31	16.14	13.4	16.45
EGO55_04035	AZI35231.1	862846	863694	enoyl-CoA hydratase	177.996	0.0289995	0.146757	0.757667	0.89006	15.13	20.17	22.93	17.47	14.67	21.3
EGO55_04040	AZI35232.1	864254	864457	hypothetical protein	86.2871	0.12038	0.235601	0.233083	0.498195	52.95	45.05	37.09	13.72	22.12	56.24
EGO55_04045	AZI35233.1	864537	866690	TonB-dependent receptor	1073.26	0.0454424	0.135343	0.625854	0.812614	44.11	44.38	51.1	35.17	49.55	39.9
EGO55_04050	AZI35234.1	866832	869153	arylsulfatase	766.17	0.900022	0.175798	1.60904e-08	8.21437e-07	34.98	39.79	44.14	16.11	19.29	22.23
EGO55_04055	AZI35235.1	869649	870371	IS6 family transposase	282.731	0.0623921	0.156877	0.513481	0.74029	26.7	35.64	49.9	31.74	32.71	31.2
EGO55_04060	AZI35236.1	870376	871083	IS6 family transposase	301.404	-0.111496	0.150218	0.252665	0.517016	27.03	36.28	42.48	41.38	39.66	38.59
EGO55_04065	AZI35237.1	871008	871895	hypothetical protein	2367.34	-0.0691396	0.0934713	0.380894	0.633815	234.38	219.66	244.89	233.13	225.78	257.64
EGO55_04070	AZI35238.1	872312	872875	transcriptional regulator	468.949	-0.000359068	0.144718	0.99694	0.998193	75.4	80.65	68.87	54.92	86.98	73.44
EGO55_04085	AZI35241.1	875216	875647	DUF3489 domain-containing protein	147.806	0.121315	0.140797	0.207769	0.474935	31.5	35.82	32.89	26.99	27.47	27.01
EGO55_04090	AZI35242.1	876017	877399	DUF1254 domain-containing protein	498.643	1.05056	0.160299	3.86773e-12	3.50029e-10	45.39	40.78	48.03	20.57	20.12	17.93
EGO55_04095	AZI35243.1	877608	878129	IS3 family transposase	320.104	-0.0494114	0.120408	0.5832	0.787026	53.93	53.12	54.08	54.87	57	51.78
EGO55_04100	AZI35244.1	878630	884236	autotransporter domain-containing protein	2078.51	-0.100132	0.183659	0.311131	0.573272	28.11	31.73	29.88	31.18	50.51	23.29
EGO55_04105	AZI35245.1	884503	884922	IS5 family transposase	78.373	0.0757306	0.197787	0.428909	0.674532	20.66	16.27	18.89	7.77	12.14	24.31
EGO55_04110	AZI35246.1	884929	885297	transposase	419.074	0.355281	0.318942	0.0155031	0.118946	159.5	132.42	102.51	39.19	61.83	113.3
EGO55_04115	EGO55_04115	885938	886126	IS6 family transposase	2961.07	0.183355	0.243623	0.102851	0.334055	1958.03	1736.15	1406.87	620.48	774.71	1912.18
EGO55_04120	AZI35247.1	886182	886889	IS6 family transposase	670.265	0.0976756	0.155055	0.315407	0.577448	77.12	77.34	123.54	68.26	67.4	91.87
EGO55_04125	EGO55_04125	887065	887614	transposase	62.8945	0.0834206	0.187498	0.389961	0.64239	12.99	11.43	9.56	5.94	7.75	13.44
EGO55_04130	AZI38119.1	887623	888723	(2Fe-2S)-binding protein	32.5483	0.239538	0.249751	0.048975	0.233275	3.32	3.14	3.27	1.86	2.05	2.12
EGO55_04135	AZI35248.1	888967	889485	nuclear transport factor 2 family protein	25.261	0.134684	0.224592	0.194511	0.464077	5.41	4.39	5.69	2.34	4.03	4.12
EGO55_04140	AZI35249.1	889522	890076	nuclear transport factor 2 family protein	268.007	0.133186	0.141716	0.169422	0.430867	51.95	49.68	40.56	36.14	34.48	44.15
EGO55_04145	AZI35250.1	890120	891475	phosphotransferase family protein	166.608	0.055227	0.161078	0.561756	0.773591	14.74	9.73	10.61	10.18	7.21	13.12
EGO55_04150	AZI38120.1	891472	892398	hypothetical protein	468.097	0.0815743	0.154621	0.397287	0.647251	59.27	45.76	41.1	34.62	34.08	54.54
EGO55_04155	AZI35251.1	892638	893375	TetR/AcrR family transcriptional regulator	733.28	-0.0616717	0.128373	0.503538	0.734668	88.51	83.77	86.01	106.57	75.76	86.29
EGO55_04160	AZI35252.1	893459	894511	AraC family transcriptional regulator	2013.08	0.308636	0.210211	0.0120771	0.0993619	165.02	221.35	229.74	149.73	98.18	157.06
EGO55_04165	AZI35253.1	894508	895416	NAD-dependent epimerase/dehydratase family protein	88.1309	0.0420065	0.151887	0.656703	0.832486	8.8	10.63	7.71	7.8	7.36	9.2
EGO55_04170	AZI35254.1	895448	897811	TonB-dependent receptor	135.592	0.0952377	0.15984	0.328849	0.591837	6.4	5.22	5.19	3.71	3.92	6.17
EGO55_04175	AZI35255.1	898086	898793	IS6 family transposase	408.961	-0.00232792	0.125147	0.979593	0.992629	45.89	49.04	61.64	51.52	48.87	49.71
EGO55_04180	AZI35256.1	899019	900041	IS110 family transposase	37.758	0.00998042	0.208054	0.910383	0.959396	3.33	3.61	3.25	1.19	2.61	5.8
EGO55_04185	AZI35257.1	900571	901338	SDR family oxidoreductase	535.729	-0.159356	0.1556	0.11416	0.351182	59.36	52.68	56.1	50.78	66.49	85.08
EGO55_04190	AZI35258.1	901583	902665	alpha/beta hydrolase	185.499	0.170082	0.191248	0.111313	0.347687	20.11	15.96	17.12	8.79	11.65	17.96
EGO55_04195	AZI35259.1	903112	905622	TonB-dependent receptor	12.355	0.407766	0.446762	0.0119987	0.0993127	0.58	0.56	0.77	0.3	0.2	0.23
EGO55_04200	AZI35260.1	906519	907244	IclR family transcriptional regulator	988.084	-0.0970318	0.119051	0.281673	0.5466	104.03	113.29	131.02	124.39	126.16	122.27
EGO55_04205	AZI35261.1	907301	908326	IS110 family transposase	484.31	0.0281986	0.118287	0.752177	0.889132	42.2	40.5	47.57	40.37	41.79	38
EGO55_04210	AZI35262.1	908781	909740	alpha/beta hydrolase	1054.19	0.0437317	0.127875	0.633958	0.817536	108.18	98.77	99.28	83.28	105.95	86.49
EGO55_04215	EGO55_04215	909910	910617	IS6 family transposase	578.833	0.0278476	0.113566	0.751086	0.888672	77.49	72.12	75.58	61.14	70	78.14
EGO55_04220	AZI35263.1	910691	911719	helix-turn-helix domain-containing protein	400.159	0.028861	0.149632	0.759054	0.89006	28.35	33.59	46.36	37.81	31.59	28.72
EGO55_04225	AZI35264.1	911853	912191	hypothetical protein	53.1874	0.000209822	0.16965	0.998201	0.999205	13.8	10.2	18.78	15.69	12.08	12.91
EGO55_04230	AZI35265.1	912184	912837	Dabb family protein	81.9011	-0.0250728	0.148411	0.789636	0.904175	11.7	9.73	11.85	9.84	12.14	11.15
EGO55_04235	AZI38121.1	912935	913915	NADP-dependent oxidoreductase	150.705	-0.0543171	0.131957	0.55832	0.770588	14.39	12.09	13.64	12.65	13.63	15.16
EGO55_04240	EGO55_04240	914024	914525	DDE domain-containing protein	166.553	0.167291	0.230185	0.125731	0.368749	42.87	33.8	29.77	14.87	17.15	39.51
EGO55_04245	AZI35266.1	914602	915363	XRE family transcriptional regulator	348.688	0.0399222	0.157743	0.672698	0.845811	55.7	41.55	31.24	32.08	42.88	39.17
EGO55_04250	AZI35267.1	915715	918225	TonB-dependent receptor	4.68184	0.00468329	0.270558	0.948576	0.977797	0.2	0.06	0.26	0.04	0.07	0.39
EGO55_04255	AZI35268.1	918338	919648	class A beta-lactamase-related serine hydrolase	237.858	0.414615	0.184338	0.000756087	0.0113613	20.76	17.56	20.55	12.03	13.13	12.68
EGO55_04260	AZI35269.1	919630	920589	alpha/beta hydrolase	611.315	0.329489	0.20242	0.00726791	0.068096	62.02	70.7	72.27	40.52	35.34	59.65
EGO55_04265	AZI35270.1	921052	921615	IclR family transcriptional regulator	1081.63	0.0711003	0.124517	0.436656	0.680534	177.2	197.09	167.67	138.12	152.33	187.22
EGO55_04270	AZI35271.1	921823	922740	SGNH/GDSL hydrolase family protein	675.172	-0.0948245	0.110071	0.274787	0.539282	63.74	60.5	64.93	71.34	63.36	65.98
EGO55_04275	EGO55_04275	922813	923091	IS6 family transposase	434.038	0.154016	0.194079	0.143749	0.394788	180.17	175.13	125	75.91	114.13	159.26
EGO55_04280	AZI35272.1	923123	923830	IS6 family transposase	471.129	-0.0340182	0.125573	0.709271	0.867686	51.9	54.92	69.85	56.53	60.2	59.74
EGO55_04285	AZI35273.1	923903	924649	site-specific DNA-methyltransferase	127.122	0.123659	0.203718	0.225436	0.489058	17.53	17.04	18.03	7.49	10.29	20.83
EGO55_04290	AZI35274.1	924646	925176	hypothetical protein	20.1081	-0.0166165	0.201242	0.853372	0.933039	2.4	3.25	4.34	2.28	2.99	4.94
EGO55_04295	AZI35275.1	925173	925631	hypothetical protein	32.4367	0.132253	0.220717	0.20098	0.468401	6.86	5.13	10.45	5.08	4.19	6.14
EGO55_04300	AZI35276.1	925687	926655	hypothetical protein	941.677	0.230731	0.230288	0.0512246	0.238929	125.69	104.58	83.69	50.64	52.01	103.65
EGO55_04305	AZI38122.1	927255	927731	hypothetical protein	300.495	-0.0630394	0.147468	0.507006	0.736034	41.72	51.05	69.63	61.02	53.79	57.07
EGO55_04310	AZI35277.1	927877	928107	hypothetical protein	116.816	-0.0630507	0.166815	0.509643	0.738212	31.66	38.43	58.71	47.66	37.26	55.56
EGO55_04315	AZI35278.1	928455	929558	AraC family transcriptional regulator	444.401	0.0997237	0.141619	0.297219	0.563792	33.44	38	45.55	33.38	34.67	28.62
EGO55_04320	AZI38123.1	929739	932039	TonB-dependent receptor	150.798	0.164955	0.171926	0.11246	0.349311	7.17	6.79	6.01	3.93	4.5	6.55
EGO55_04325	AZI35279.1	932050	932865	SDR family NAD(P)-dependent oxidoreductase	39.934	0.166696	0.244924	0.127955	0.369897	4.17	6.55	5.2	1.94	3.17	5.12
EGO55_04330	AZI38124.1	932936	934096	LLM class flavin-dependent oxidoreductase	55.5025	0.141512	0.204195	0.175412	0.438749	6.45	3.92	4.53	2.65	3.38	4.61
EGO55_04335	AZI35280.1	934093	934869	glucose 1-dehydrogenase	57.9425	0.00496374	0.177724	0.957156	0.982572	7.22	5.46	7.72	4.56	4.95	10.01
EGO55_04340	AZI35281.1	934971	935225	hypothetical protein	651.609	-0.0258608	0.120383	0.773578	0.896561	249.16	198.7	234.45	201.59	211.39	263.85
EGO55_04345	AZI38125.1	935384	936307	cobalamin-binding protein	3015.49	0.033678	0.15096	0.720829	0.87271	360.01	242.3	310.14	210.62	242.94	376.4
EGO55_04350	AZI35282.1	936307	936867	hypothetical protein	3048.01	-0.0142619	0.132723	0.877411	0.943519	546.41	399.65	514.27	395.13	450.64	587.02
EGO55_04355	AZI35283.1	936950	938890	TonB-dependent receptor	51710.1	0.0270548	0.125482	0.766656	0.893083	2593.76	2186.44	2575.97	1861.02	2175.6	2793.86
EGO55_04360	AZI35284.1	939550	940182	integrase	146.962	0.126911	0.158975	0.202095	0.469159	23.65	18.49	27.26	15.03	18.22	21.2
EGO55_04365	AZI35285.1	940392	941204	arylamine N-acetyltransferase	886.262	-0.0518359	0.109143	0.547819	0.76514	89.34	95.37	102.36	98.11	97.14	95.56
EGO55_04370	AZI35286.1	941529	943064	hypothetical protein	1129.93	0.152871	0.102581	0.0677992	0.275568	72.71	67.56	74.06	59.52	54.14	63.49
EGO55_04375	AZI35287.1	943445	945133	hypothetical protein	517.454	0.208028	0.142859	0.0371988	0.201258	33.74	26.84	32.56	21.1	21.43	27.8
EGO55_04380	AZI35288.1	945126	946706	DNA polymerase I	415.76	0.17268	0.138132	0.0761812	0.291126	28.19	23.25	27.31	18.41	18.4	24.72
EGO55_04385	AZI35289.1	947028	947441	DUF2513 domain-containing protein	203.176	0.043895	0.128875	0.633463	0.817385	43.35	44.59	49.03	41.24	34.72	48.38
EGO55_04390	EGO55_04390	947528	947620	integrase	7.75671	0.0209848	0.235669	0.802542	0.907876	6.4	6.76	10.91	4.01	9.88	6.27
EGO55_04395	AZI35290.1	947625	949466	hypothetical protein	302.431	-0.0193914	0.131398	0.833556	0.923264	14.31	12.71	16.98	12.26	14.29	16.79
EGO55_04400	AZI35291.1	949933	951282	hypothetical protein	387.74	-0.144972	0.151953	0.144897	0.397369	21.11	19.78	29.25	25.91	29.41	26.65
EGO55_04405	AZI35292.1	951291	951911	hypothetical protein	485.178	0.0527013	0.156844	0.579162	0.784429	79.3	72.74	69.83	50.48	50.06	95.04
EGO55_04410	AZI35293.1	951908	952669	adenylate/guanylate cyclase domain-containing protein	165.061	-0.141033	0.151318	0.154832	0.409933	16.41	16.08	20.46	23.51	18.54	19.78
EGO55_04415	AZI35294.1	952669	953598	hypothetical protein	920.1	0.0504052	0.127863	0.583451	0.787026	103.89	91.82	81.05	71.22	82.94	94.83
EGO55_04420	AZI35295.1	954127	954678	transcriptional regulator	1416.6	-0.0594346	0.133072	0.523175	0.74531	255.93	212.62	197.9	194.87	253.75	244.84
EGO55_04435	AZI35298.1	957019	957147	DUF3489 domain-containing protein	5.15852	0.182567	0.374737	0.0796998	0.294949	4.62	5.48	5.72	0.72	1.94	3.01
EGO55_04440	AZI35299.1	957779	958060	IS3 family transposase	100.332	-0.0506079	0.145555	0.592078	0.791425	34.68	29.25	28.46	34.74	26.97	34.82
EGO55_04445	EGO55_04445	958223	958426	integrase	133.853	0.210487	0.158199	0.043144	0.220187	70.04	61.61	69.65	50.31	43.83	54.33
EGO55_04450	AZI35300.1	958459	958563	DUF2474 family protein	55.3425	-0.131909	0.193324	0.199188	0.468112	47.79	45.64	29.88	44.43	47.76	63.89
EGO55_04455	AZI35301.1	958563	959561	cytochrome d ubiquinol oxidase subunit II	494.91	-1.02857	0.298506	7.09028e-06	0.000190767	24.61	28.62	25.31	79.29	61.24	39.81
EGO55_04460	AZI35302.1	959558	960952	cytochrome ubiquinol oxidase subunit I	791.543	-1.15234	0.321796	2.98265e-06	8.99767e-05	25.67	28.61	29.3	97.98	71.29	43.21
EGO55_04465	AZI35303.1	960965	961750	sulfite exporter TauE/SafE family protein	309.991	-2.67511	0.381179	1.33086e-13	1.47208e-11	8.22	7.8	11.03	82.26	64.86	29.44
EGO55_04470	AZI35304.1	961754	963337	TIGR01244 family phosphatase	2194.87	-3.19416	0.430201	1.28187e-14	1.59513e-12	18.63	19.59	28.77	338.78	223.92	82.87
EGO55_04475	AZI35305.1	963375	963785	YeeE/YedE family protein	684.781	-3.41269	0.465789	2.30578e-14	2.70048e-12	20.69	17.39	30.53	412.67	284.68	88.95
EGO55_04480	AZI35306.1	963782	963988	DUF2892 domain-containing protein	113.592	-3.46752	0.591703	2.87577e-10	2.009e-08	4.11	9.49	6.24	134.31	104.97	21.14
EGO55_04485	AZI35307.1	964005	964454	YeeE/YedE family protein	1172.93	-3.27021	0.417372	5.4487e-16	7.48162e-14	30.43	30.72	59.87	522.65	513.14	181.93
EGO55_04490	AZI35308.1	964451	965368	MBL fold metallo-hydrolase	11814.9	-3.10081	0.307728	1.09069e-24	2.41285e-22	190.68	177.74	327.64	1958.25	2567.9	1428.9
EGO55_04495	AZI35309.1	965456	966079	peroxiredoxin	2968.4	-1.49569	0.186901	1.28382e-18	2.22268e-16	235.53	175.12	237.31	560.36	675.01	611.89
EGO55_04500	AZI35310.1	966076	966468	ArsR family transcriptional regulator	827.846	-0.665965	0.207868	1.80438e-05	0.000430242	170.97	120.93	126.3	242.85	219.46	231.08
EGO55_04505	AZI35311.1	966723	967445	IS6 family transposase	548.57	-0.0752003	0.132267	0.420053	0.666397	72.11	60.19	62.91	66.07	56.41	86.07
EGO55_04510	AZI35312.1	967587	968609	IS110 family transposase	13.4225	-0.0135887	0.216699	0.876379	0.943519	1	0.77	1.71	1.64	0.82	1.05
EGO55_04515	AZI35313.1	968835	969368	hypothetical protein	119.721	0.203063	0.182099	0.061364	0.263026	24.05	25.89	19.52	15.72	14.24	20.03
EGO55_04520	AZI35314.1	969365	970585	carnitine dehydratase	348.794	0.165716	0.17019	0.11013	0.345304	31.49	29.02	26.52	17.27	18.41	29.86
EGO55_04525	AZI35315.1	970611	971738	acyl-CoA dehydrogenase	333.171	0.0818438	0.152473	0.395008	0.645699	29.56	31.76	23.88	20.84	19.56	31.81
EGO55_04530	AZI35316.1	971749	972939	acyl-CoA dehydrogenase	483.962	0.0143655	0.120662	0.873075	0.943186	39.28	36.67	35.09	30.86	32.56	41.63
EGO55_04535	AZI35317.1	973150	975210	3-hydroxyacyl-CoA dehydrogenase	479.329	0.0479101	0.115151	0.587898	0.78875	20.26	22.72	21.76	18.15	19.87	20.71
EGO55_04540	AZI35318.1	975270	976109	CoA ester lyase	396.913	0.136922	0.168294	0.176473	0.440674	52.25	48.07	41.85	27.77	31.64	50.7
EGO55_04545	AZI35319.1	976481	977227	TetR/AcrR family transcriptional regulator	1309.17	-0.238088	0.171687	0.0286972	0.172357	116.59	117.78	171.19	177.47	179.79	164.13
EGO55_04550	EGO55_04550	977289	977992	IS6 family transposase	422.996	-0.00839326	0.129991	0.927297	0.967382	57.39	45.86	58.97	45.59	47.84	64.36
EGO55_04555	AZI35320.1	978059	984559	autotransporter outer membrane beta-barrel domain-containing protein	325.56	0.119518	0.185558	0.236641	0.50106	5.12	5	5.07	2.73	2.84	6.07
EGO55_04560	AZI35321.1	984736	985521	LuxR family transcriptional regulator	136.848	0.129262	0.202048	0.20831	0.475081	21.32	18.99	13.38	8.31	11.7	19.3
EGO55_04565	EGO55_04565	985636	986186	IS6 family transposase	21.2381	0.0239335	0.207898	0.788788	0.904175	3.55	2.42	5.02	1.69	3.19	4.76
EGO55_04570	AZI35322.1	986282	986680	hypothetical protein	644.937	-0.0749398	0.132447	0.421815	0.667073	139.41	141.56	134.58	146.14	164.63	127.93
EGO55_04575	AZI35323.1	987161	988969	hypothetical protein	9793.05	0.118643	0.146704	0.222593	0.486353	555.08	576.6	456.82	340.43	482.22	462.93
EGO55_04580	AZI35324.1	989079	990191	DUF2827 family protein	819.128	0.105505	0.136825	0.266615	0.532428	76.42	68.32	68.89	46.35	62.17	69.45
EGO55_04585	AZI35325.1	990209	991333	DUF2827 family protein	638.556	0.0587245	0.135934	0.530192	0.750296	59.05	46.37	55.11	37.07	49.18	55.31
EGO55_04590	AZI35326.1	991390	992505	DUF1176 domain-containing protein	558.306	-0.345538	0.350134	0.0190527	0.135665	30.64	27.24	34.39	101.57	37.37	31.45
EGO55_04595	AZI35327.1	992752	993003	XRE family transcriptional regulator	338.6	-0.0284833	0.132386	0.758175	0.89006	107.33	117.84	131.8	138.46	107.45	109.58
EGO55_04600	AZI35328.1	993151	993390	hypothetical protein	339.871	-0.0544155	0.114804	0.537886	0.756841	123.33	117.51	131.09	133.72	117	128.83
EGO55_04605	AZI35329.1	993794	994312	nuclear transport factor 2 family protein	92.0533	0.318851	0.217744	0.0111205	0.0940247	19.99	18.16	19.38	10.43	11.43	15.36
EGO55_04610	AZI35330.1	994351	996876	TonB-dependent receptor	191.01	0.159353	0.213765	0.137612	0.384812	7.78	8.18	7.89	3.21	4.66	8.78
EGO55_04615	AZI35331.1	996966	997556	RNA polymerase sigma factor	225.534	0.394534	0.248647	0.004892	0.0499304	49.65	40.28	37	19.73	23.47	33.89
EGO55_04620	AZI35332.1	997537	998430	DUF4974 domain-containing protein	283.117	0.00630606	0.14931	0.946392	0.976557	21.98	30.4	33.95	29.32	29.07	22.95
EGO55_04625	AZI35333.1	998556	999947	TetR/AcrR family transcriptional regulator	434.269	-0.00241187	0.116863	0.978335	0.992404	29.94	26.98	27.51	24.6	25.16	31.71
EGO55_04630	AZI35334.1	1000056	1002296	arylsulfatase	111.26	0.282807	0.266811	0.0293444	0.173625	5.62	4.98	6.01	2.46	2.31	5.29
EGO55_04635	AZI35335.1	1002345	1004705	TonB-dependent receptor	130.13	0.235587	0.220412	0.0452548	0.224863	6.74	4.99	6.02	2.61	3.93	5.19
EGO55_04640	EGO55_04640	1005063	1006057	sensor domain-containing diguanylate cyclase	877.911	0.217368	0.162178	0.0391714	0.207974	89.5	94.74	87.16	50.73	68.96	78.86
EGO55_04645	AZI35336.1	1006500	1008083	gamma-glutamyltransferase family protein	152.75	0.0162814	0.15839	0.862255	0.93792	9.34	9.57	7.57	6.83	6.33	11.79
EGO55_04650	AZI35337.1	1008086	1008937	ribokinase	105.62	0.115703	0.212875	0.251305	0.515291	16.77	12.08	9.64	5.69	7.16	15.06
EGO55_04655	AZI35338.1	1008934	1009377	cupin domain-containing protein	19.0798	0.0138407	0.226906	0.87124	0.941645	5.56	5.13	1.25	1.89	4.14	4.82
EGO55_04660	AZI35339.1	1009374	1010168	creatininase family protein	60.8026	-0.0485345	0.184998	0.604702	0.799974	8.88	5.43	5.11	4.58	7.15	9.54
EGO55_04665	AZI35340.1	1010158	1010946	isochorismatase family protein	60.8735	-0.0888779	0.179744	0.362912	0.618646	6.79	7.27	4.79	5.79	8.58	7.52
EGO55_04670	AZI35341.1	1010943	1012208	MFS transporter	198.161	-0.0692883	0.157753	0.469856	0.709028	15.86	12.53	11.37	10.54	14.72	18.12
EGO55_04675	AZI35342.1	1012205	1013074	TauD/TfdA family dioxygenase	100.577	-0.192028	0.176288	0.0718606	0.281493	8.51	10.02	8.38	9.97	10.85	13.52
EGO55_04680	AZI35343.1	1013079	1014170	aromatic ring-hydroxylating dioxygenase subunit alpha	96.6641	-0.0912555	0.159516	0.348109	0.60558	6.31	8.63	7.1	6.92	8.34	9.62
EGO55_04685	AZI35344.1	1014245	1016524	TonB-dependent receptor	399.743	-0.044869	0.144901	0.63399	0.817536	15.37	14.09	16.39	11.29	16.35	19.74
EGO55_04690	AZI35345.1	1016749	1017651	LysR family transcriptional regulator	279.507	-0.12792	0.192325	0.210817	0.477515	21.57	20.1	31.57	42.88	23.88	23.8
EGO55_04695	AZI35346.1	1017648	1018337	TetR/AcrR family transcriptional regulator	272.977	-0.15458	0.172314	0.134042	0.380236	25.76	29.83	38.64	47.46	33.19	34.52
EGO55_04700	AZI38126.1	1018271	1019281	bile acid:sodium symporter	220.142	-0.306585	0.187147	0.00881124	0.0788458	16.49	17.02	15.15	18.18	22.9	25.49
EGO55_04705	AZI35347.1	1019275	1019655	oxalurate catabolism protein HpxZ	27.5858	-0.228017	0.267325	0.0599114	0.261015	4.24	4.12	6.78	7.1	8.12	7.91
EGO55_04710	AZI35348.1	1019655	1021010	AtzE family amidohydrolase	381.176	-0.0701721	0.132845	0.451826	0.695088	21.45	24.51	26.6	21.33	27.36	27.82
EGO55_04715	AZI35349.1	1021007	1021360	hypothetical protein	37.7386	0.119872	0.228713	0.236002	0.500671	10.33	12.21	11.21	5.8	4.25	13.46
EGO55_04720	AZI35350.1	1021644	1022267	TetR/AcrR family transcriptional regulator	238.896	0.0822805	0.156278	0.393942	0.645071	40.89	33.99	36.22	24.37	25.71	43.32
EGO55_04725	AZI35351.1	1022391	1024385	NAD(P)/FAD-dependent oxidoreductase	274.398	0.773891	0.205768	3.15602e-06	9.44907e-05	17.01	15.2	16.23	6.78	7.92	10.48
EGO55_04730	AZI35352.1	1024454	1025512	hypothetical protein	274.201	0.219806	0.201106	0.0520282	0.241183	30.12	24.63	27.18	12.51	19.26	24.61
EGO55_04735	AZI35353.1	1025741	1027285	hypothetical protein	403.167	0.0576834	0.128315	0.531202	0.750619	25.6	21.2	26.75	22.46	22.66	19.82
EGO55_04740	AZI35354.1	1027574	1033156	autotransporter domain-containing protein	2159.79	-0.0112059	0.178803	0.903451	0.9567	47.1	35.73	20.13	21.96	35.16	45.47
EGO55_04745	AZI35355.1	1033598	1033834	hypothetical protein	15.5957	0.0237201	0.22539	0.783527	0.902779	7.18	7.62	3.89	3.15	3.17	10.26
EGO55_04750	AZI35356.1	1034073	1034480	hypothetical protein	690.309	-0.166852	0.195598	0.118614	0.35643	136.34	122.84	131.61	168.98	217.74	111.53
EGO55_04755	AZI35357.1	1034505	1035215	hypothetical protein	64.9731	-0.00745942	0.169558	0.936154	0.972286	8.13	9.83	6.49	6.17	9.87	7.79
EGO55_04760	AZI35358.1	1035315	1038857	CHAT domain-containing protein	504.031	-0.00551724	0.157206	0.953071	0.979641	14.43	12.88	10.99	8.27	15.33	13.47
EGO55_04765	AZI35359.1	1038952	1040145	MFS transporter	318.132	0.00308258	0.159727	0.973744	0.990408	19.23	22.24	31.14	29.93	20.3	18.49
EGO55_04770	AZI38127.1	1040221	1041057	taurine dioxygenase	901.42	0.122365	0.196831	0.228913	0.492986	62.19	114.79	154.1	65.09	92.56	84.68
EGO55_04775	AZI35360.1	1041276	1041989	TetR/AcrR family transcriptional regulator	385.374	0.0426177	0.132088	0.645477	0.825929	44.08	49.07	57.63	39.85	41.32	55.56
EGO55_04780	AZI38128.1	1042315	1044594	arylsulfatase	735.202	0.278382	0.190018	0.0162662	0.123376	28.84	32.46	41.15	20.7	19.68	29.6
EGO55_04785	AZI35361.1	1044681	1045493	SDR family NAD(P)-dependent oxidoreductase	59.2194	0.214719	0.217841	0.0615983	0.263172	8.89	7.34	7.04	5.28	3.8	6.58
EGO55_04790	AZI38129.1	1045564	1046724	LLM class flavin-dependent oxidoreductase	108.088	0.29534	0.203453	0.0140888	0.111405	9.74	10.89	9.14	5.95	6.12	7.79
EGO55_04795	AZI35362.1	1046758	1049298	TonB-dependent receptor	811.483	0.454251	0.212735	0.000829176	0.0122743	39.73	33.39	32.24	19.72	17.99	27.67
EGO55_04800	EGO55_04800	1049412	1049878	hypothetical protein	79.2371	0.246663	0.30898	0.0505499	0.236679	24.22	20.35	14.42	6.19	6.44	19.57
EGO55_04805	AZI35363.1	1049996	1055335	autotransporter outer membrane beta-barrel domain-containing protein	590.154	0.208756	0.225038	0.0692872	0.278688	12.2	12.49	10.78	5	6.42	12.29
EGO55_04810	AZI35364.1	1055902	1058217	TonB-dependent receptor	230.485	0.153108	0.183815	0.142259	0.391752	10.61	10.07	9.84	5.2	6.6	10.87
EGO55_04815	AZI35365.1	1058269	1059687	MmgE/PrpD family protein	194.988	-0.0462951	0.138148	0.620879	0.809807	10.31	11.35	14.37	12.62	12.54	11.65
EGO55_04820	AZI35366.1	1059727	1060509	SDR family oxidoreductase	195.343	-0.067444	0.140405	0.475009	0.712156	19.23	18.46	26.75	23.35	21.35	23.35
EGO55_04825	AZI35367.1	1060631	1061344	hypothetical protein	254.524	0.163818	0.146434	0.0985816	0.32846	35.62	32.35	39.02	25.22	23.64	34.45
EGO55_04830	AZI35368.1	1061341	1061700	hypothetical protein	165.733	0.144527	0.193158	0.165447	0.425588	50.56	46.26	45.11	22.55	29.95	51.86
EGO55_04835	AZI35369.1	1061863	1062327	hypothetical protein	51.6803	0.282892	0.235084	0.0239874	0.155567	11.89	11.32	13.1	8.23	6.83	7.95
EGO55_04840	AZI35370.1	1062351	1064465	FAD-binding protein	144.639	0.0967724	0.160139	0.321712	0.584958	8.4	5.53	6.15	4.81	4.78	6.8
EGO55_04845	AZI35371.1	1064481	1064969	nuclear transport factor 2 family protein	7.76445	0.168952	0.330231	0.106668	0.340615	1.91	2.41	1.51	0.95	0.34	1.39
EGO55_04850	AZI35372.1	1064969	1067293	TonB-dependent receptor	70.2274	0.446326	0.270822	0.00316137	0.0351636	3.15	3.55	3.53	1.81	1.65	2.47
EGO55_04855	AZI35373.1	1067691	1068485	AraC family transcriptional regulator	493.821	-0.111252	0.18921	0.266797	0.532502	36.05	42.09	70.91	75.69	58.76	44.76
EGO55_04860	AZI35374.1	1068661	1070526	AI-2E family transporter	873.873	-0.0138903	0.151574	0.882375	0.946046	37.06	40.63	47.76	49.35	43.13	29.7
EGO55_04865	AZI35375.1	1070663	1071826	hypothetical protein	411.68	0.119121	0.148192	0.221985	0.485721	27.99	33.74	42.56	30.94	25.78	27.15
EGO55_04870	AZI35376.1	1071868	1073052	cytochrome P450	63.5897	0.124886	0.187737	0.21935	0.484578	5.67	5.3	5.37	2.91	3.6	5.83
EGO55_04875	AZI35377.1	1073054	1073371	(2Fe-2S)-binding protein	5.59554	0.223621	0.417729	0.0493436	0.23447	2.67	2.47	2.03	0.29	1.31	0.61
EGO55_04880	AZI35378.1	1073419	1073790	DUF4440 domain-containing protein	6.4661	-0.0259746	0.249593	0.748108	0.888448	0.69	2.11	1.49	1	1.12	2.88
EGO55_04885	AZI35379.1	1073787	1074734	TIGR03619 family F420-dependent LLM class oxidoreductase	41.6431	0.153981	0.247456	0.15055	0.403698	6.19	4.81	3.31	2.56	1.76	4.92
EGO55_04890	AZI38130.1	1075271	1076500	pilus assembly protein	146.079	0.122511	0.167572	0.221027	0.485433	10.23	14.31	10.88	7.36	9.04	11.38
EGO55_04895	AZI35380.1	1076503	1077003	pilus assembly protein	24.9936	0.0190276	0.195788	0.833886	0.923264	2.55	5.49	5.89	4.47	4	4.08
EGO55_04900	AZI35381.1	1077000	1077434	pilus assembly protein	13.3147	-0.199018	0.322913	0.0814273	0.299671	1.56	0.9	3.18	4.29	2.5	3.8
EGO55_04905	AZI35382.1	1077614	1078216	TetR/AcrR family transcriptional regulator	1818.6	-0.227333	0.197094	0.0446022	0.223123	183.93	198.54	302.34	346.87	303.11	258.47
EGO55_04910	AZI35383.1	1078213	1078995	2,3-dehydroadipyl-CoA hydratase	167.508	0.174487	0.198851	0.106445	0.34018	22.59	26.79	17.2	13.23	12.59	21.73
EGO55_04915	AZI35384.1	1078988	1080064	phenylacetate-CoA oxygenase	160.148	0.113941	0.189362	0.256896	0.522483	13.27	17.29	14.48	7.8	9.08	17.6
EGO55_04920	AZI38131.1	1080073	1080555	phenylacetate-CoA oxygenase subunit PaaJ	10.3427	0.0498659	0.233748	0.570458	0.777928	2.47	2.44	1.53	1.55	0.87	2.62
EGO55_04925	AZI35385.1	1080549	1081301	phenylacetate-CoA oxygenase subunit PaaI	42.7054	0.0936277	0.176393	0.339903	0.601902	5.76	5.42	5.64	5.08	4.11	4.13
EGO55_04930	AZI35386.1	1081310	1081591	1,2-phenylacetyl-CoA epoxidase subunit B	4.1989	-0.0251414	0.263805	0.742747	0.884887	0.9	1.39	1.31	2.65	0.59	1.03
EGO55_04935	AZI35387.1	1081608	1082594	1,2-phenylacetyl-CoA epoxidase subunit A	69.4114	0.123178	0.163403	0.21688	0.483818	6.55	7.48	6.92	5.48	5.33	5.62
EGO55_04940	EGO55_04940	1082669	1083867	3-oxoadipyl-CoA thiolase	89.2269	0.206245	0.22012	0.0706374	0.280493	8.51	7.47	7.85	3.35	5.16	7.46
EGO55_04945	AZI35388.1	1083896	1084327	hydroxyphenylacetyl-CoA thioesterase PaaI	18.035	0.00272102	0.206603	0.975546	0.991385	2.17	5.09	4.06	3.67	2.51	4.73
EGO55_04950	AZI35389.1	1084324	1085802	3-hydroxyacyl-CoA dehydrogenase	275.981	0.179155	0.198394	0.0988634	0.32861	18.52	21.83	17.9	9.15	12.66	19.59
EGO55_04955	AZI35390.1	1085893	1086684	2-(1,2-epoxy-1,2-dihydrophenyl)acetyl-CoA isomerase	65.8352	0.119034	0.177471	0.236435	0.50106	8.91	8.73	7.34	5.18	5.7	8.47
EGO55_04960	AZI35391.1	1086715	1088742	phenylacetic acid degradation bifunctional protein PaaZ	109.17	-0.0416801	0.141966	0.657194	0.832627	4.07	5.11	4.91	5.06	4.41	4.99
EGO55_04965	AZI35392.1	1088759	1089058	EthD family reductase	78.8623	-0.00693899	0.153426	0.941041	0.974221	29.2	20.95	20.61	24.57	21.17	23.01
EGO55_04970	AZI35393.1	1089088	1090035	AraC family transcriptional regulator	354.563	0.0611126	0.117063	0.492928	0.725543	33.64	34.22	37.18	32.57	30.68	30.26
EGO55_04975	AZI38132.1	1090159	1091460	aromatic ring-hydroxylating dioxygenase subunit alpha	39.7702	0.0739919	0.213205	0.433133	0.676898	3.79	2.78	2.69	1.29	1.67	4.18
EGO55_04980	AZI35394.1	1091447	1091977	3-phenylpropionate/cinnamic acid dioxygenase subunit beta	9.10013	0.0470991	0.241651	0.583379	0.787026	2.24	2.07	0.87	0.7	1.73	1.46
EGO55_04985	AZI35395.1	1091990	1092796	SDR family NAD(P)-dependent oxidoreductase	38.9539	0.139772	0.244207	0.180614	0.446607	5.69	6.04	3.89	2.08	2.28	5.9
EGO55_04990	AZI38133.1	1092901	1093695	2,3-dihydroxybiphenyl 1,2-dioxygenase	22.5704	-0.0376847	0.190725	0.68345	0.852065	2.78	2.08	2.44	1.99	2.73	3.06
EGO55_04995	AZI38134.1	1093757	1094584	alpha/beta fold hydrolase	47.3903	0.167649	0.212397	0.121894	0.361684	7.19	6.26	4.57	3.49	3.94	5.05
EGO55_05005	AZI35396.1	1094894	1096462	long-chain fatty acid--CoA ligase	41.5555	0.0737817	0.192484	0.441098	0.685312	3.47	2.1	2.29	1.78	1.54	2.97
EGO55_05010	AZI35397.1	1096538	1098898	TonB-dependent receptor	153.457	0.270845	0.232479	0.0283245	0.171151	7.57	7.82	5.71	3.44	3.93	6.26
EGO55_05015	AZI35398.1	1099006	1100178	acetyl-CoA C-acyltransferase	135.185	0.0589723	0.178689	0.534714	0.754144	12.33	12.59	8.34	9.31	5.63	13.35
EGO55_05020	AZI35399.1	1100505	1102856	TonB-dependent receptor	140.587	0.0348717	0.140906	0.709725	0.86792	5.89	4.41	6.39	4.68	5.01	5.42
EGO55_05025	AZI38136.1	1103010	1104044	AraC family transcriptional regulator	352.821	0.470982	0.191231	0.000282485	0.00486951	31.8	38.41	41.72	23.08	22.21	24.61
EGO55_05030	AZI35400.1	1104153	1104710	nuclear transport factor 2 family protein	32.5347	0.211487	0.265986	0.073572	0.283605	7.01	6.48	5.95	3.34	2.4	6.1
EGO55_05035	AZI35401.1	1104732	1106360	glucose-methanol-choline oxidoreductase	207.786	0.167349	0.18594	0.114209	0.351182	14.72	12.2	12.46	7.9	7.18	13.79
EGO55_05040	AZI35402.1	1106430	1107797	sensor histidine kinase	391.338	-0.0975773	0.162709	0.318834	0.581583	18.96	22.34	29.74	32.6	25.84	21.82
EGO55_05045	AZI35403.1	1107804	1108490	DNA-binding response regulator	414.067	-0.153869	0.186656	0.141618	0.391343	38.75	45.51	57.21	72.65	61.19	42.46
EGO55_05050	AZI35404.1	1108487	1108903	PDZ domain-containing protein	112.234	-0.100237	0.154534	0.303351	0.568711	19.58	25.81	21.46	27.97	21.64	26.11
EGO55_05055	AZI38137.1	1109823	1111052	virulence factor family protein	279.902	0.123291	0.144594	0.204214	0.471185	21.85	22.1	23.03	14.64	16.58	23.16
EGO55_05060	AZI38138.1	1111157	1111831	type IV secretion system protein VirJ	37.1054	-0.0165683	0.187973	0.856405	0.933964	3.4	5	6.15	6.36	4.83	3.31
EGO55_05065	AZI35405.1	1111866	1112300	DUF2147 domain-containing protein	36.4744	0.0192256	0.177756	0.835678	0.92384	8.21	6.86	8.27	4.93	8.84	7.38
EGO55_05070	AZI35406.1	1112324	1114924	bifunctional lysylphosphatidylglycerol flippase/synthetase MprF	478.863	-0.0840139	0.137831	0.374053	0.626413	13.96	15.28	17.74	18.33	17.58	14.5
EGO55_05075	AZI35407.1	1114959	1116563	SulP family inorganic anion transporter	100.469	0.0588812	0.140876	0.532057	0.751294	5.78	6.07	5.86	4.88	5.31	5.33
EGO55_05080	AZI35408.1	1116560	1117177	chromosome partitioning protein ParB	117.22	-0.0952274	0.148896	0.323802	0.586349	17.89	15.51	14.18	15.55	16.63	20.92
EGO55_05085	AZI35409.1	1117316	1117600	hypothetical protein	136.687	0.00408645	0.196303	0.963888	0.985671	66.25	42.72	21.37	54.99	41.05	26.61
EGO55_05090	AZI35410.1	1117755	1120295	TonB-dependent receptor	186.451	0.105555	0.16301	0.283718	0.549496	8.23	6.43	7.04	4.08	5.95	7.39
EGO55_05095	AZI35411.1	1120483	1120872	glyoxalase/bleomycin resistance/dioxygenase family protein	70.4078	0.0913009	0.158967	0.347704	0.605139	17.66	19.34	15.61	14.11	13.29	15.96
EGO55_05100	AZI35412.1	1120910	1121890	SDR family NAD(P)-dependent oxidoreductase	79.4782	0.21726	0.199764	0.0538329	0.246033	9.97	6.65	9.03	5.71	5.37	6.54
EGO55_05105	AZI35413.1	1121709	1123439	cyclohexanecarboxylate-CoA ligase	46.2557	0.181612	0.259821	0.106276	0.34018	3.24	2.95	2.66	1.24	1.06	3.2
EGO55_05110	AZI35414.1	1123352	1124374	TIGR03617 family F420-dependent LLM class oxidoreductase	46.0305	0.187656	0.288205	0.0976522	0.327769	5.82	6.14	3.43	1.55	1.8	5.42
EGO55_05115	AZI35415.1	1124438	1125742	cytochrome P450	94.0138	0.0294317	0.173337	0.752765	0.889132	7.3	5.6	7.35	3.93	5.12	9.24
EGO55_05120	AZI35416.1	1125775	1126104	ferredoxin	8.48624	0.176127	0.342063	0.0954393	0.324673	2.06	4.76	2.8	0.85	2.28	0.88
EGO55_05125	AZI35417.1	1126071	1126787	TetR/AcrR family transcriptional regulator	543.839	-0.00176243	0.134611	0.98483	0.99468	58.24	63.22	84.28	67.4	68.07	61.16
EGO55_05130	AZI35418.1	1126840	1127322	hypothetical protein	32.1765	0.147172	0.213628	0.163369	0.422132	6.52	6.99	7.45	5.41	5.19	3.82
EGO55_05135	AZI35419.1	1127319	1127990	hypothetical protein	84.6299	0.0573647	0.152825	0.546419	0.763989	10.38	12.27	13.18	11.52	10.2	9.26
EGO55_05140	AZI35420.1	1127993	1128961	type II secretion system F family protein	134.309	0.127417	0.146996	0.192259	0.461469	14.57	14.03	12.28	9.82	10.87	12.14
EGO55_05145	AZI35421.1	1128963	1129967	type II secretion system F family protein	42.672	0.132415	0.211099	0.200207	0.468368	5.16	5	3.03	2.97	2.41	4.06
EGO55_05150	AZI35422.1	1129967	1131343	CpaF family protein	44.651	0.215409	0.237957	0.0657496	0.27047	4.26	3.14	3.15	1.69	2.12	2.97
EGO55_05155	AZI35423.1	1131340	1132542	pilus assembly protein CpaE	46.1749	0.133568	0.185965	0.192633	0.461647	4.17	3.85	3.68	2.64	2.57	3.56
EGO55_05160	AZI38139.1	1132544	1133146	pilus assembly protein	13.8936	-0.0917361	0.23517	0.33608	0.598779	2.4	1.43	1.38	2.32	1.66	3.06
EGO55_05165	AZI35424.1	1133161	1133661	pilus assembly protein TadE	5.82093	-0.00910241	0.24289	0.910941	0.959621	1.36	0.78	0.92	0.93	0.67	1.55
EGO55_05170	AZI35425.1	1133658	1135301	hypothetical protein	64.2139	0.0855001	0.168719	0.379335	0.632807	3.72	4.54	3.14	2.95	2.75	3.67
EGO55_05175	AZI38140.1	1135322	1135606	hypothetical protein	2.21168	0.142066	0.440414	0.0857716	0.308829	1.79	1.1	0.65	0	0.29	0.34
EGO55_05180	AZI35426.1	1135614	1137068	type II and III secretion system protein family protein	40.9549	0.0474841	0.166365	0.616043	0.808201	2.57	2.65	2.79	2.18	2.24	2.54
EGO55_05185	AZI35427.1	1137058	1137996	Flp pilus assembly protein CpaB	28.1768	-0.0197899	0.19031	0.828616	0.921919	2.45	3.43	1.97	2.78	3.12	2.07
EGO55_05190	AZI35428.1	1138045	1138269	Flp family type IVb pilin	31.2143	0.0709516	0.215056	0.449258	0.693389	17.77	14.31	9.84	4.98	11.14	15.99
EGO55_05195	AZI35429.1	1138692	1139546	DUF2569 family protein	327.02	-0.0278601	0.124468	0.759336	0.89006	32.73	34	35.07	28.37	34.41	38.55
EGO55_05200	AZI35430.1	1139559	1139783	hypothetical protein	90.7077	0.330556	0.288212	0.0177239	0.130698	50.65	43.64	42.65	17.83	20.43	41.05
EGO55_05205	AZI35431.1	1139770	1140477	helix-turn-helix domain-containing protein	512.688	0.0792144	0.141195	0.40381	0.651898	62.59	75.89	68.94	46.38	65.63	65.09
EGO55_05210	AZI38141.1	1140917	1141381	M23 family metallopeptidase	198.723	-0.0462979	0.14068	0.621949	0.810118	36.4	36.83	38.49	41.33	41.34	31.57
EGO55_05215	AZI35432.1	1141448	1142248	hypothetical protein	52.8179	-0.0319572	0.161982	0.734244	0.879326	5.42	5.79	6.1	4.89	6.78	5.95
EGO55_05220	AZI35433.1	1142245	1143450	epoxide hydrolase	114.4	-0.00932765	0.162024	0.920622	0.964673	6.63	7.1	11.86	7.35	9.22	8.22
EGO55_05225	AZI35434.1	1143594	1144745	AraC family transcriptional regulator	249.123	0.0197529	0.130315	0.830167	0.92255	20.08	21.48	17.7	19.92	15.81	19.83
EGO55_05230	AZI35435.1	1144921	1145817	LysR family transcriptional regulator	276.821	-0.117361	0.174089	0.241391	0.505638	24.27	22.16	28.39	38.17	28.88	21.03
EGO55_05235	AZI35436.1	1145950	1147119	isovaleryl-CoA dehydrogenase	557.051	0.47893	0.204138	0.000392696	0.00643505	60.34	52.17	44.55	33.89	28.21	34.74
EGO55_05240	AZI35437.1	1147116	1148717	methylcrotonoyl-CoA carboxylase	242.3	0.0288571	0.122542	0.749766	0.888579	14.28	13.09	14.4	11.36	12.94	14.32
EGO55_05245	AZI38142.1	1148753	1150597	acetyl/propionyl/methylcrotonyl-CoA carboxylase subunit alpha	335.736	-0.183131	0.184054	0.0874745	0.309421	14.66	14.14	13.45	13.25	15.85	25.45
EGO55_05250	AZI35438.1	1150599	1150913	hypothetical protein	24.9722	-0.0315811	0.183247	0.733435	0.878886	6.48	6.23	7.91	7.7	6.37	7.41
EGO55_05255	AZI35439.1	1151104	1152108	AraC family transcriptional regulator	116.884	-0.0287499	0.165327	0.759443	0.89006	9.9	11.41	9.18	6.96	13.22	10.84
EGO55_05260	AZI35440.1	1151892	1152641	hypothetical protein	35.9069	-0.127668	0.217793	0.213788	0.479879	4.2	2.83	3.94	2.99	4.9	6.61
EGO55_05265	AZI35441.1	1152735	1153988	hypothetical protein	109.943	0.0221059	0.160522	0.813866	0.914632	8.07	8.96	7.21	4.98	8.2	9.15
EGO55_05270	AZI35442.1	1154089	1155714	long-chain-fatty-acid--CoA ligase	258.138	0.577743	0.325848	0.00137177	0.0183301	20.4	17.78	18.1	7.52	6.58	14.89
EGO55_05275	AZI35443.1	1155911	1156951	peptidase M29	76.5598	0.0634117	0.165314	0.507359	0.736034	5.96	7.92	7.27	4.48	5.78	7.75
EGO55_05280	AZI38143.1	1157008	1157829	alpha/beta fold hydrolase	69.6174	0.131045	0.17531	0.196639	0.465805	9.11	7.45	9.09	4.99	6.71	7.81
EGO55_05285	AZI35444.1	1158089	1160398	TonB-dependent receptor	381.977	0.167527	0.173988	0.108646	0.343677	18.89	15.51	16.22	9.21	11.47	17.05
EGO55_05290	AZI35445.1	1160746	1161705	AraC family transcriptional regulator	276.642	0.0855232	0.127773	0.355003	0.610612	31.1	24.96	26.33	23.32	23.77	23.6
EGO55_05295	AZI35446.1	1161892	1163184	Rieske (2Fe-2S) protein	120.946	0.0502477	0.153807	0.596303	0.793909	10.59	7.96	7.92	8.73	5.82	8.8
EGO55_05300	AZI35447.1	1163181	1163657	anthranilate 1,2-dioxygenase	17.0171	-0.101657	0.224242	0.300152	0.565912	2.5	3.13	2.51	4.11	3.5	3.06
EGO55_05305	AZI35448.1	1163654	1163977	non-heme iron oxygenase ferredoxin subunit	37.4885	0.143283	0.220283	0.173109	0.434903	10.76	14.06	11.68	6.33	6.45	12.6
EGO55_05310	AZI35449.1	1164127	1166598	TonB-dependent receptor	604.21	0.0515744	0.135033	0.580279	0.785676	24.5	23.74	20.34	17.17	18.56	25.8
EGO55_05315	AZI35450.1	1166582	1167574	Fe2+-dicitrate sensor membrane component	300.802	0.0145259	0.116769	0.87006	0.941226	28.44	26.5	27.87	27.81	24.32	25.85
EGO55_05320	AZI35451.1	1167602	1168117	RNA polymerase sigma factor	123.774	0.0799285	0.151485	0.405315	0.652898	23.74	26.49	18.77	19.89	19.27	19.03
EGO55_05325	AZI35452.1	1168243	1169127	M23 family metallopeptidase	44.4314	0.235126	0.276789	0.0558226	0.250322	5.38	7.19	4.27	2.11	3.02	4.83
EGO55_05330	AZI38144.1	1169117	1169905	aldolase	18.7528	0.11332	0.2219	0.258318	0.524097	2.48	2.19	2.81	1.66	1.69	1.85
EGO55_05335	AZI35453.1	1169909	1170739	inositol monophosphatase	19.968	0.0630151	0.214504	0.496493	0.729264	3.17	2.36	1.67	1.12	1.91	2.57
EGO55_05340	AZI35454.1	1170736	1172616	capsule biosynthesis protein	32.3059	0.0655715	0.207857	0.483992	0.71915	2.26	1.96	0.88	0.99	1.47	1.55
EGO55_05345	AZI35455.1	1172613	1173749	capsule biosynthesis protein	19.9588	0.296379	0.336673	0.0305688	0.177701	1.8	2.56	1.87	1.07	0.74	1.37
EGO55_05350	AZI35456.1	1173746	1174699	glycosyltransferase	25.6934	0.16168	0.268784	0.134785	0.380761	3.83	2.88	2.32	0.78	1.75	2.85
EGO55_05355	EGO55_05355	1174696	1175996	hypothetical protein	17.5449	0.187865	0.283492	0.0978713	0.327769	1.37	1.93	1.28	0.72	0.64	1.27
EGO55_05360	AZI35457.1	1175993	1177006	NAD-dependent epimerase/dehydratase family protein	11.8106	-0.0067658	0.217234	0.93804	0.973742	1.09	0.93	1.09	0.92	0.58	1.63
EGO55_05365	AZI35458.1	1176994	1178826	thiamine pyrophosphate-binding protein	81.615	0.035126	0.185848	0.704771	0.86605	4.27	4.67	3.67	2.09	3.05	6.05
EGO55_05370	AZI35459.1	1178823	1179227	GtrA family protein	6.64392	0.169901	0.331542	0.105196	0.338907	1.89	2.13	2.05	0.69	0.83	1.2
EGO55_05375	EGO55_05375	1179211	1180259	CDP-glucose 4,6-dehydratase	58.1473	0.117726	0.228733	0.242678	0.507019	6.73	6.22	4.57	2.05	3.11	7.04
EGO55_05380	AZI35460.1	1180283	1181056	glucose-1-phosphate cytidylyltransferase	21.0721	0.105643	0.217876	0.286496	0.552459	3.08	2.54	2.86	1.93	1.4	2.76
EGO55_05385	AZI35461.1	1180944	1182770	phospholipid carrier-dependent glycosyltransferase	77.8435	0.118179	0.217775	0.242748	0.507019	5.4	4.04	3.89	1.69	2.56	5.27
EGO55_05390	AZI35462.1	1182849	1185197	TonB-dependent receptor	836.262	0.166918	0.181492	0.11318	0.350384	39.21	34.88	35.43	21.29	20.35	39.36
EGO55_05395	AZI35463.1	1185231	1185512	hypothetical protein	10.7922	0.119314	0.27521	0.218746	0.484578	2.41	4.74	5.89	1.32	2.37	3.79
EGO55_05400	AZI35464.1	1185546	1186223	hypothetical protein	32.9384	0.0197571	0.195655	0.827707	0.921423	4.89	3.82	4.9	2.34	3.2	6.88
EGO55_05405	AZI35465.1	1186220	1188199	alkaline phosphatase	166.497	0.0761191	0.16429	0.430105	0.675809	7.95	8.49	7.97	5.37	5.19	9.97
EGO55_05410	AZI35466.1	1188852	1189511	hydrolase	103.043	0.239909	0.1823	0.0312075	0.180099	15.72	15	18.31	10.46	11.9	11.79
EGO55_05415	AZI35467.1	1189681	1189929	DUF1427 family protein	190.564	0.079259	0.201404	0.408933	0.656866	81.3	106.95	40.02	64.44	69.14	41.78
EGO55_05420	AZI35468.1	1189926	1191860	amidohydrolase	1306.92	0.00652465	0.163041	0.944383	0.976535	56.04	72.1	55.64	63.59	70.57	38.04
EGO55_05425	AZI35469.1	1191999	1193585	MFS transporter	1021.21	-0.0124947	0.11205	0.886098	0.947742	59.92	59.3	53.72	60.2	52.13	56
EGO55_05430	AZI35470.1	1193639	1194568	LysR family transcriptional regulator	1806.36	-0.123742	0.195825	0.22438	0.4883	143.4	139.46	174.9	277.97	171.73	116.26
EGO55_05435	AZI35471.1	1194684	1195382	pirin family protein	542.388	-0.0690057	0.186763	0.470111	0.709084	52.32	63.05	77.22	106.91	67.79	41.87
EGO55_05440	AZI35472.1	1195497	1197818	TonB-dependent receptor	244.176	0.206465	0.201973	0.0650511	0.268428	11.5	10.49	11.2	5.5	6.37	11.22
EGO55_05445	AZI35473.1	1197887	1199005	tyrosine-protein phosphatase	80.9865	0.0538059	0.176884	0.569807	0.777928	7.45	6.25	7.17	3.59	5.45	8.78
EGO55_05450	AZI35474.1	1199493	1200854	TetR family transcriptional regulator	819.124	-0.0735037	0.105827	0.386919	0.639651	54.45	47.18	55.21	52.13	52.28	58.04
EGO55_05455	AZI35475.1	1201048	1201698	hypothetical protein	883.901	-0.0252838	0.180867	0.784899	0.903575	90.67	132.5	132.37	108.91	177.93	71.54
EGO55_05460	AZI35476.1	1201714	1207335	hypothetical protein	2153.98	-0.0375549	0.17084	0.689437	0.85765	31.15	34.81	33.41	37.42	44.66	20.17
EGO55_05465	AZI35477.1	1207328	1209133	hypothetical protein	443.901	0.267253	0.225885	0.0285439	0.171954	30.14	30.88	18.24	15.81	19.3	16.1
EGO55_05470	AZI35478.1	1209130	1209735	SCO family protein	63.9418	0.0614715	0.196542	0.51374	0.740396	13.61	11.54	5.79	8.62	10.07	6.1
EGO55_05475	AZI35479.1	1209717	1210928	hypothetical protein	201.956	0.0953507	0.180557	0.332203	0.594382	17.75	20.55	11.11	9.7	15.03	14.2
EGO55_05480	AZI35480.1	1211389	1212087	LuxR family transcriptional regulator	367.546	0.17724	0.191955	0.099597	0.329398	55.73	61.36	46.07	27.09	48.18	40.76
EGO55_05485	AZI35481.1	1212500	1212889	hypothetical protein	5.73413	0.0303051	0.277467	0.678165	0.849517	0.65	2.01	1.89	0	0.64	2.74
EGO55_05490	AZI35482.1	1212886	1213575	hypothetical protein	7.69012	0.194201	0.380237	0.0707499	0.280493	1.85	1.48	1.07	0	0.61	0.99
EGO55_05495	AZI35483.1	1213600	1214625	hypothetical protein	141.244	0.209211	0.168338	0.0491191	0.233683	16.5	12.25	13.76	9.64	9.69	11.56
EGO55_05500	AZI35484.1	1214699	1215460	peptidase C39	22.2349	-0.0334221	0.214713	0.707452	0.867348	3.68	1.44	2.3	1.35	3.18	3.57
EGO55_05505	AZI35485.1	1215471	1216412	hypothetical protein	30.236	-0.0330609	0.180078	0.722482	0.873575	2.62	2.42	3.33	2.28	3.11	3.3
EGO55_05510	AZI35486.1	1216442	1217026	peptidoglycan-binding protein	32.8903	0.0317906	0.190526	0.729772	0.87753	6.25	3.76	5.99	4.31	3	6.81
EGO55_05515	AZI35487.1	1217075	1218457	transporter	138.371	0.221443	0.163443	0.0365539	0.200155	10.64	9.2	11.07	6.75	7.19	8.51
EGO55_05520	AZI35488.1	1218591	1219460	AraC family transcriptional regulator	122.398	0.0728006	0.177842	0.449197	0.693389	12.51	15.26	13.36	6.76	10.85	16.32
EGO55_05525	AZI35489.1	1219677	1221971	TonB-dependent receptor	133.756	0.217255	0.215939	0.0587365	0.257303	6	6.26	6.35	2.68	3.97	5.89
EGO55_05530	AZI35490.1	1221874	1222950	Zn-dependent alcohol dehydrogenase	551.852	-0.00989109	0.129883	0.914355	0.961945	40.04	45.88	52.08	48.68	44.77	40.08
EGO55_05535	AZI35491.1	1222952	1223773	hypothetical protein	60.5561	-0.00346689	0.190046	0.969625	0.987973	4.04	6.79	9.09	6.92	8.03	4.02
EGO55_05540	AZI35492.1	1223781	1225019	cytochrome P450	148.628	-0.269479	0.217247	0.0256811	0.161043	7.21	7.74	11.54	13.48	12.41	10.99
EGO55_05545	AZI35493.1	1225032	1225457	heme-binding protein	39.1107	-0.0611857	0.178508	0.520327	0.744882	8.39	7.75	6.93	10.73	7.26	7.53
EGO55_05550	AZI35494.1	1225469	1226284	SDR family oxidoreductase	56.2307	-0.0443912	0.157579	0.639159	0.821602	5.52	6.35	5.99	6.52	6.15	5.96
EGO55_05555	AZI35495.1	1226145	1227482	cytochrome P450	266.858	-0.0514044	0.135915	0.582056	0.786744	14.43	18.49	19.1	19.59	17.11	16.93
EGO55_05560	AZI35496.1	1227606	1228847	cytochrome P450	274.307	0.240248	0.16302	0.0244512	0.158059	21.37	22.45	24.66	13.9	18.24	16.91
EGO55_05565	AZI35497.1	1228872	1229684	SDR family oxidoreductase	267.169	0.446228	0.270155	0.00313486	0.0349665	39.13	41.55	30.3	15.72	20.76	27.98
EGO55_05570	AZI35498.1	1229714	1231927	TonB-dependent receptor	443.941	0.629409	0.245735	0.000142989	0.00266067	21.67	22.64	24.96	9.65	11.59	16.86
EGO55_05575	AZI35499.1	1232136	1232612	hypothetical protein	553.704	-0.0107814	0.117382	0.903558	0.9567	92.36	103.75	116.63	94.27	100.74	108.64
EGO55_05580	AZI35500.1	1232763	1233434	nuclear transport factor 2 family protein	187.159	0.25721	0.171498	0.0192561	0.136395	31.26	24.78	31.17	19.85	17.66	24.02
EGO55_05585	AZI35501.1	1233367	1234578	cytochrome P450	79.8689	0.203011	0.209413	0.0711156	0.280493	5.75	6.94	8.22	6	3.79	4.41
EGO55_05590	AZI35502.1	1234628	1235830	hypothetical protein	615.87	0.605108	0.173648	5.98407e-06	0.000165476	52.53	56.09	63.27	32.42	29.8	39.52
EGO55_05595	AZI38145.1	1235929	1236600	TetR/AcrR family transcriptional regulator	647.608	-0.0445805	0.151785	0.637427	0.820184	63.66	73.3	114.92	89.55	86.68	83.34
EGO55_05600	AZI38146.1	1236841	1237380	biphenyl 2,3-dioxygenase	171.172	0.438361	0.233919	0.0018595	0.0235064	37.33	33.02	35.03	16.93	19.66	27.55
EGO55_05605	AZI35503.1	1237429	1238283	FAA hydrolase family protein	94.3494	0.409361	0.336639	0.00934805	0.082725	11.74	14.06	13.06	3.49	6.55	10.23
EGO55_05610	AZI38147.1	1238307	1240301	acetoacetate--CoA ligase	133.584	0.58739	0.269419	0.000465467	0.0075345	7.25	7.68	8.23	3.27	3.77	5.65
EGO55_05615	AZI35504.1	1240317	1241927	FAD-monooxygenase	162.235	0.0690591	0.129078	0.455176	0.69712	9.82	8.83	9.91	8.22	7.52	9.29
EGO55_05620	AZI35505.1	1241924	1242343	nuclear transport factor 2 family protein	106.444	0.0733456	0.143267	0.43988	0.684283	23.9	25.25	23.29	19.99	21.89	20.14
EGO55_05625	AZI35506.1	1242464	1243771	pyruvate dehydrogenase complex dihydrolipoamide acetyltransferase	239.041	-0.431977	0.224656	0.00169105	0.0217429	11.9	13.33	13.4	15.05	20.51	22.45
EGO55_05630	AZI38148.1	1243768	1246026	transketolase	467.057	-0.262218	0.200775	0.0249621	0.159037	15.29	11.41	19.77	18.3	22.64	22.08
EGO55_05635	AZI38149.1	1246249	1246719	Lrp/AsnC family transcriptional regulator	379.268	-0.159326	0.148755	0.109319	0.344032	65.37	55.04	75.22	88.94	68.85	73.28
EGO55_05640	AZI35507.1	1246752	1247519	crotonase/enoyl-CoA hydratase family protein	514.299	0.0377439	0.123087	0.677221	0.849085	59.47	58.92	67.63	48.95	61.59	59
EGO55_05645	EGO55_05645	1247572	1248692	CoA transferase	212.246	0.0321597	0.155694	0.732946	0.878565	14.87	18.15	19.84	20.89	13.57	13.1
EGO55_05650	AZI38150.1	1248695	1249861	acyl-CoA dehydrogenase	377.041	0.501286	0.186244	0.000118025	0.00227042	31.85	35.41	39.29	19.75	21.27	24.91
EGO55_05655	AZI35508.1	1249992	1250795	TetR/AcrR family transcriptional regulator	336.968	0.0468334	0.155004	0.621103	0.809833	39.25	35.17	44.18	45.49	31.7	26.48
EGO55_05660	AZI35509.1	1250875	1251657	SDR family oxidoreductase	209.658	-0.117399	0.179239	0.242655	0.507019	16.62	18.96	29.1	29.55	26.9	20.36
EGO55_05665	AZI35510.1	1251668	1252873	acetyl-CoA C-acetyltransferase	300.353	-0.265717	0.167396	0.0150061	0.116028	20.17	16.02	21.11	27.62	22.94	23.94
EGO55_05670	AZI35511.1	1252882	1253799	hypothetical protein	214.856	-0.0566203	0.1504	0.551026	0.766725	19.18	15.83	25.63	24.49	19.39	19.7
EGO55_05675	EGO55_05675	1253886	1255910	NADPH-dependent 2,4-dienoyl-CoA reductase	538.152	0.125127	0.14599	0.199082	0.468112	29.19	26.61	22.42	24.46	17.25	21.37
EGO55_05680	AZI35512.1	1255981	1256604	TetR/AcrR family transcriptional regulator	202.233	0.0913314	0.131081	0.327971	0.590909	31.76	28.7	32.68	29.3	23.97	25.87
EGO55_05685	AZI35513.1	1256774	1258030	IS701 family transposase	11.6056	0.109885	0.256909	0.256911	0.522483	0.68	1.25	1.1	0.52	0.47	0.93
EGO55_05690	AZI35514.1	1258209	1259465	IS701 family transposase	3.49776	0.0940637	0.348344	0.214028	0.480146	0.14	0.12	0.88	0.15	0	0.23
EGO55_05695	AZI35515.1	1259553	1260902	sensor histidine kinase	459.506	0.0947563	0.152581	0.328101	0.590909	37.99	31.54	29.66	20.25	27.11	34.79
EGO55_05700	AZI38151.1	1260899	1261603	DNA-binding response regulator	91.5782	0.0640105	0.163629	0.503515	0.734668	15.32	9.58	12.56	10.85	8.06	12.96
EGO55_05705	AZI35516.1	1261786	1262142	hypothetical protein	58.3997	0.0485865	0.178446	0.606025	0.800395	19.06	18.04	9.56	12.81	13.11	14.16
EGO55_05710	AZI38152.1	1262416	1263822	efflux transporter outer membrane subunit	681.087	0.0403698	0.161902	0.669117	0.842373	48.42	51.31	36.33	50.92	40.09	28.75
EGO55_05715	AZI35517.1	1263819	1265213	efflux RND transporter periplasmic adaptor subunit	207.658	0.025427	0.1637	0.786456	0.903787	12.19	13.46	15.81	14.31	14.68	8.22
EGO55_05720	AZI35518.1	1265217	1265939	ABC transporter ATP-binding protein	52.8004	0.0535516	0.168011	0.572938	0.779712	7.53	6.85	6.51	6.97	6.13	4.71
EGO55_05725	AZI35519.1	1265936	1267144	FtsX-like permease family protein	171.325	0.256214	0.193124	0.0257349	0.161126	18.22	14.36	12.21	10.57	9.33	10.78
EGO55_05730	AZI35520.1	1267253	1268404	LLM class flavin-dependent oxidoreductase	80.0616	0.0191592	0.162804	0.838037	0.925362	6.64	6.61	5.93	4.29	5.22	8.36
EGO55_05735	AZI35521.1	1268890	1270041	muconate cycloisomerase	85.6341	-0.100284	0.164055	0.306963	0.572363	6.05	5.32	7.05	7.13	7.83	5.91
EGO55_05740	AZI35522.1	1270051	1270341	muconolactone Delta-isomerase	14.3785	0.0139836	0.204469	0.875629	0.943519	5.85	3.78	4.12	3.85	4.31	4.34
EGO55_05745	AZI35523.1	1270373	1271263	catechol 1,2-dioxygenase	146.138	0.100001	0.135997	0.290683	0.557612	15.18	14.64	17.71	13.51	12.29	13.97
EGO55_05750	AZI35524.1	1271284	1271994	CoA transferase subunit A	48.5507	0.179397	0.205324	0.100688	0.329993	7.06	7.51	6.88	4.59	4	6.43
EGO55_05755	AZI35525.1	1271991	1272641	CoA transferase subunit B	33.179	0.0124557	0.176393	0.893034	0.951328	3.79	4.46	5.81	3.87	3.85	5.38
EGO55_05760	AZI35526.1	1272638	1273840	3-oxoadipyl-CoA thiolase	72.6781	0.0722343	0.181052	0.452105	0.695088	7.92	5.49	4.29	4.03	4.03	6.47
EGO55_05765	AZI35527.1	1273840	1274628	3-oxoadipate enol-lactonase	44.4378	0.0932044	0.207785	0.339627	0.601902	7.11	5.08	5.03	2.25	4.24	6.41
EGO55_05770	AZI35528.1	1274645	1274998	hypothetical protein	34.9934	-0.0944482	0.186877	0.336451	0.598806	7.93	8.65	7.3	10.54	7.55	10.44
EGO55_05775	AZI35529.1	1274995	1276233	aromatic ring-hydroxylating dioxygenase subunit alpha	111.49	0.0493234	0.145774	0.60143	0.797235	9.54	7.99	7.82	6.78	6.54	9.26
EGO55_05780	AZI35530.1	1276272	1276757	nuclear transport factor 2 family protein	19.722	0.0986223	0.217604	0.314123	0.575708	4.55	4.2	3.8	3.07	2.06	4
EGO55_05785	AZI38153.1	1276819	1279221	TonB-dependent receptor	252.452	0.0762129	0.131594	0.413242	0.660591	9.91	8.79	11.29	7.49	8.87	9.55
EGO55_05790	AZI35531.1	1279581	1280777	aromatic ring-hydroxylating dioxygenase subunit alpha	82.6597	0.0725578	0.157046	0.449865	0.694057	6.11	7.15	6.63	4.44	5.52	6.9
EGO55_05795	AZI35532.1	1280792	1281160	hypothetical protein	6.84436	0.13182	0.308943	0.168723	0.430124	3.23	1.28	2.25	0.51	1.13	1.58
EGO55_05800	AZI35533.1	1281057	1281650	nuclear transport factor 2 family protein	9.64809	0.0977702	0.254322	0.300152	0.565912	1.86	1.59	1.86	0.63	1.27	1.47
EGO55_05805	AZI38154.1	1281647	1281952	non-heme iron oxygenase ferredoxin subunit	50.03	0.0363642	0.161486	0.699808	0.864349	16.4	13.86	15.68	15.24	11.2	14.62
EGO55_05810	AZI35534.1	1282010	1283041	AraC family transcriptional regulator	621.153	-0.164229	0.222887	0.13006	0.373126	33.05	41.87	59.9	70.96	74.42	35.99
EGO55_05815	AZI38155.1	1283058	1283798	hydrogenase expression protein HupH	641.015	-0.0696382	0.133281	0.455617	0.697241	72.77	77.07	73.21	75.92	89.32	68.89
EGO55_05820	AZI35535.1	1284287	1284760	hypothetical protein	54.6922	0.158776	0.197121	0.134665	0.380761	13.82	10.77	11.29	7.09	7.41	11.28
EGO55_05825	AZI35536.1	1284753	1285673	LysR family transcriptional regulator	369.293	-0.0602591	0.136425	0.519989	0.744882	30.57	30.79	42.88	39.71	33.12	35.79
EGO55_05830	AZI38156.1	1285717	1286676	AraC family transcriptional regulator	552.921	-0.0189255	0.149066	0.840273	0.925362	45.63	48.61	59.49	59.67	53.19	38.08
EGO55_05835	AZI35537.1	1286904	1287677	SDR family oxidoreductase	108.134	0.157855	0.208051	0.139389	0.388417	14.94	15.12	13.71	8.2	6.8	16.08
EGO55_05840	AZI38157.1	1287680	1290076	TonB-dependent receptor	89.5523	0.206894	0.265205	0.0778414	0.292144	5.15	4	3.31	1.25	2.3	4.02
EGO55_05845	AZI35538.1	1290356	1291843	NAD(P)/FAD-dependent oxidoreductase	109.333	0.29041	0.214624	0.0175722	0.130061	8.12	7.76	7.81	3.95	4.94	6.66
EGO55_05850	AZI35539.1	1291953	1293266	acetamidase	173.275	0.211603	0.148119	0.0370656	0.201083	13.14	12.49	14.6	9.8	9.22	11.03
EGO55_05855	AZI35540.1	1293492	1294481	AraC family transcriptional regulator	356.07	0.0827831	0.129441	0.372414	0.625912	33.08	36.26	33.27	26.86	32.42	28.87
EGO55_05860	AZI38158.1	1294621	1295817	amidohydrolase	155.644	0.326555	0.184382	0.00546491	0.0542675	13.78	12.93	14.8	8.57	8.38	10.97
EGO55_05865	EGO55_05865	1295851	1297583	D-aminoacylase	333.839	0.47762	0.177813	0.000132189	0.00249686	23.36	19.58	20.07	13.35	12.15	14.25
EGO55_05870	AZI35541.1	1297620	1298924	nicotinate phosphoribosyltransferase	780.797	0.104811	0.111949	0.231733	0.49656	55.4	58.27	57.62	48.76	42.78	55.58
EGO55_05875	AZI35542.1	1299035	1299820	SDR family oxidoreductase	2894.1	0.189279	0.134685	0.0505641	0.236679	378.52	378.99	346.86	266.59	242.42	349.46
EGO55_05880	AZI35543.1	1299892	1301298	NAD(P)(+) transhydrogenase (Re/Si-specific) subunit beta	1867.3	-0.101985	0.11573	0.252057	0.51617	117.52	102.84	119.02	121.81	102.94	141.46
EGO55_05885	AZI38159.1	1301300	1301578	NAD(P) transhydrogenase subunit alpha	115.565	-0.0466738	0.143961	0.62031	0.80933	41.76	33.51	32.74	41.13	32.95	37.64
EGO55_05890	AZI38160.1	1301611	1302744	Re/Si-specific NAD(P)(+) transhydrogenase subunit alpha	1448.15	-0.052011	0.123409	0.567143	0.777027	125.18	102.94	106.66	116.33	93.96	134.1
EGO55_05895	AZI35544.1	1303209	1304672	FAD-dependent oxidoreductase	250.825	-0.0282401	0.128276	0.758294	0.89006	16.27	14.76	14.49	15.42	12.44	17.73
EGO55_05900	AZI35545.1	1304722	1305168	SRPBCC domain-containing protein	62.1748	0.0309221	0.163935	0.742258	0.884887	14.65	12.83	11.35	11.9	8.41	15.01
EGO55_05905	AZI35546.1	1305169	1306089	hypothetical protein	197.07	0.133469	0.136917	0.163814	0.422753	20.96	22.35	19.53	15.7	16.06	19.21
EGO55_05910	AZI35547.1	1306275	1307165	XRE family transcriptional regulator	1515.96	0.700665	0.149565	5.50676e-08	2.3082e-06	200.37	169.55	211.34	115.39	99.61	112.94
EGO55_05915	AZI35548.1	1307290	1309623	TonB-dependent receptor	226.288	0.217521	0.224861	0.060846	0.262501	12.35	10	8.82	4.68	5.84	10.21
EGO55_05920	AZI35549.1	1309713	1310555	SDR family oxidoreductase	20.6796	0.309159	0.346459	0.0271444	0.16732	2.83	3.63	2.3	1.55	1.69	1.04
EGO55_05925	AZI35550.1	1310601	1311788	LLM class flavin-dependent oxidoreductase	70.9368	-0.00954479	0.156924	0.918939	0.963712	5.37	5.82	4.82	4.4	6.12	5.07
EGO55_05930	AZI35551.1	1312003	1314372	TonB-dependent receptor	153.734	0.221169	0.252114	0.0632571	0.265277	7.11	7.69	6.54	2.36	4.06	6.97
EGO55_05935	AZI35552.1	1314761	1315666	hypothetical protein	113.588	0.164864	0.179174	0.116038	0.352819	13.52	13.79	11.1	7.11	10.15	11.05
EGO55_05940	AZI35553.1	1315706	1316602	XRE family transcriptional regulator	155.427	0.165541	0.198989	0.122106	0.362044	20.01	16.38	17.69	9.46	9.88	19.4
EGO55_05945	AZI35554.1	1316761	1317087	TraR/DksA family transcriptional regulator	1712.2	-0.0601715	0.123999	0.509072	0.73821	457.52	437.47	470.62	528.09	466.42	411.81
EGO55_05950	AZI35555.1	1317168	1318820	FAD-binding protein	237.659	0.134677	0.193514	0.19137	0.460722	17.03	14.92	12.17	7.45	8.85	16.47
EGO55_05955	AZI38161.1	1319093	1322017	monovalent cation/H+ antiporter subunit A	4555.43	-0.100748	0.105325	0.234991	0.499765	142.66	118.79	139.07	134.25	136.37	155.73
EGO55_05960	AZI35556.1	1322017	1322358	Na+/H+ antiporter subunit C	84.2006	-0.0881813	0.167044	0.365346	0.620122	23.13	18.15	19.96	25.91	24.93	17.91
EGO55_05965	AZI35557.1	1322355	1323974	monovalent cation/H+ antiporter subunit D	2350.81	0.00200388	0.120003	0.982182	0.994148	149.26	129.81	114.25	119.73	115.97	141.88
EGO55_05970	AZI35558.1	1323971	1324459	Na+/H+ antiporter subunit E	313.965	-0.0224513	0.124237	0.804824	0.909312	65.05	54.62	51.7	53.99	52.98	62.63
EGO55_05975	AZI35559.1	1324456	1324737	K+/H+ antiporter subunit F	21.376	-0.109202	0.215353	0.273781	0.538635	6.64	4.74	6.22	6.95	8.3	7.24
EGO55_05980	AZI35560.1	1324734	1325081	cation:proton antiporter	264.321	-0.163107	0.131658	0.0867829	0.309421	62.32	62.98	60.71	74.26	62.44	80.19
EGO55_05985	AZI35561.1	1325320	1325790	YfiR family protein	404.144	-0.106168	0.130053	0.255941	0.521344	80.18	67.55	69.15	88.34	67.43	82.57
EGO55_05990	AZI35562.1	1325793	1327031	diguanylate cyclase	935.921	-0.280952	0.145387	0.00632258	0.0614061	59.04	49.64	67.02	73.72	68.73	82.48
EGO55_05995	AZI35563.1	1327024	1327506	OmpA family protein	1041.43	-0.138361	0.137175	0.149817	0.402274	175.74	163.29	194.46	188.52	167.32	258.07
EGO55_06000	AZI35564.1	1327566	1328465	AraC family transcriptional regulator	686.36	0.214355	0.154211	0.037888	0.204331	70.59	76.03	87.03	64.48	56.83	50.45
EGO55_06005	AZI35565.1	1328611	1329969	cytochrome P450	184.276	0.405268	0.194192	0.00128008	0.0172789	15.33	15.26	13.37	9.2	8.67	10.45
EGO55_06010	AZI35566.1	1329990	1330859	SMP-30/gluconolactonase/LRE family protein	279.967	0.176806	0.151206	0.0795236	0.294919	36.07	31.96	29.06	23.16	21.13	30.17
EGO55_06015	AZI35567.1	1330856	1332256	FAD-binding oxidoreductase	115.939	0.0975152	0.140135	0.30638	0.572363	8.2	7.68	8.1	6.13	6.56	7.36
EGO55_06020	AZI35568.1	1332265	1333140	CoA ester lyase	181.564	-0.000462184	0.135768	0.996028	0.998193	19.71	20.09	16.22	18.74	18.13	16.87
EGO55_06025	AZI35569.1	1333168	1334325	S-(hydroxymethyl)glutathione dehydrogenase	453.412	0.996724	0.144234	4.48133e-13	4.57555e-11	47.08	44.23	52.19	22.07	19.77	24.35
EGO55_06030	AZI35570.1	1334297	1335775	aldehyde dehydrogenase	1122.93	1.07905	0.13144	1.60895e-17	2.56274e-15	94.43	90.03	98.19	37.97	38.25	47.86
EGO55_06035	AZI35571.1	1336083	1336520	3-ketosteroid 5-isomerase	671.28	0.202281	0.157898	0.0508846	0.23782	153.99	126.98	189.16	127.16	98.84	121.65
EGO55_06040	AZI35572.1	1336576	1339017	membrane-bound PQQ-dependent dehydrogenase, glucose/quinate/shikimate family	4701.25	0.574878	0.134914	2.16189e-07	7.82605e-06	228.73	195.23	211.54	131.38	118.58	142.22
EGO55_06045	AZI35573.1	1339186	1340535	NADP-specific glutamate dehydrogenase	6699.82	-0.167734	0.11208	0.0570697	0.253624	414.49	368.11	448.87	463.91	416.13	523.89
EGO55_06050	AZI35574.1	1340591	1341514	class I SAM-dependent methyltransferase	445.154	0.387891	0.253646	0.0058068	0.0569524	62.32	45.23	53.32	25.65	26.14	45.56
EGO55_06055	AZI35575.1	1341521	1342414	hypothetical protein	362.39	0.183145	0.164035	0.0778152	0.292144	45.29	45.08	33.02	33.39	25.61	33.28
EGO55_06060	AZI35576.1	1342913	1343875	zinc-binding alcohol dehydrogenase family protein	620.445	0.0879667	0.109359	0.309175	0.572961	56.88	61.26	64.77	52.51	52.16	54.72
EGO55_06065	AZI35577.1	1344117	1344467	hypothetical protein	37.9326	0.0665422	0.21427	0.475236	0.712228	6.54	7.16	19.19	8.24	9.05	7.48
EGO55_06070	AZI35578.1	1344512	1345549	alpha/beta fold hydrolase	74.6866	0.350001	0.286655	0.013693	0.109602	7.78	7.95	8.71	3.42	3.62	7.12
EGO55_06075	AZI35579.1	1345551	1346108	GNAT family N-acetyltransferase	38.6013	0.100727	0.208271	0.307454	0.572363	7.62	7.6	5.95	4.85	3	8.02
EGO55_06080	AZI35580.1	1346133	1346963	alpha/beta hydrolase	116.953	0.0213066	0.143198	0.820046	0.91788	14.33	12.67	11.77	10.22	11.26	14.63
EGO55_06085	AZI35581.1	1347091	1348251	cupin domain-containing protein	610.193	-0.0259995	0.117907	0.770635	0.895426	49.74	42.42	48.16	42.51	41.53	55.27
EGO55_06090	AZI35582.1	1348248	1348799	rRNA large subunit pseudouridine synthase E	206.379	-0.020972	0.132061	0.820441	0.917954	38.52	29.6	31.76	30.42	30.43	38.05
EGO55_06095	AZI35583.1	1348932	1351541	PAS domain S-box protein	1028.8	-0.0678874	0.166873	0.479205	0.715751	33.89	32.54	33.16	48.72	35.86	23.77
EGO55_06100	AZI35584.1	1351690	1352556	transglutaminase family protein	311.125	-0.0298512	0.138889	0.749269	0.888579	31.2	34.79	28.84	36.59	31.13	27.25
EGO55_06105	AZI35585.1	1352643	1352939	antibiotic biosynthesis monooxygenase	76.4208	0.0263948	0.160948	0.778844	0.899734	17.47	29.36	24.54	21.99	20.26	22.92
EGO55_06110	AZI35586.1	1352945	1353247	antibiotic biosynthesis monooxygenase	92.2068	0.0664137	0.149057	0.485699	0.719514	26.67	29.56	30.75	24.02	27.31	23.1
EGO55_06115	AZI35587.1	1353532	1356012	TonB-dependent receptor	222.83	0.279474	0.267676	0.0308051	0.178553	10.87	9.94	9.19	3.95	4.48	9.76
EGO55_06120	AZI35588.1	1356110	1358275	PQQ-dependent dehydrogenase, methanol/ethanol family	103.223	0.204007	0.216682	0.0721108	0.281791	6.01	5.08	4.09	2.76	2.7	4.85
EGO55_06125	AZI35589.1	1358279	1359022	TetR/AcrR family transcriptional regulator	8.55363	0.0234771	0.232673	0.78191	0.902483	1.49	0.95	0.87	0.5	0.9	1.44
EGO55_06130	AZI35590.1	1359009	1359563	nuclear transport factor 2 family protein	29.5055	0.0303276	0.181133	0.74396	0.885489	5.98	4.67	4.32	3.53	4.52	5.26
EGO55_06135	AZI35591.1	1359884	1361092	CoA transferase	118.863	0.297268	0.254063	0.0222751	0.148327	11.82	12.15	8.47	5.09	5.67	9.33
EGO55_06140	AZI35592.1	1361089	1361451	hypothetical protein	6.69807	0.0299172	0.25165	0.711243	0.868078	0.94	1.3	3.3	2.06	0.69	1.61
EGO55_06145	AZI35593.1	1361454	1362605	thiolase	57.5582	0.118759	0.178417	0.237648	0.502023	5.83	4.43	4.81	3.08	3.84	4.64
EGO55_06150	AZI35594.1	1362680	1363285	VOC family protein	237.838	0.0224126	0.141095	0.810586	0.912568	34.11	35.78	38.37	39.41	32.96	27.28
EGO55_06155	AZI35595.1	1363195	1363965	enoyl-CoA hydratase	54.5406	0.0724798	0.170675	0.451509	0.695088	5.74	7.54	7.3	4.72	5.09	7.31
EGO55_06160	AZI35596.1	1364245	1365471	aromatic ring-hydroxylating dioxygenase subunit alpha	352.952	0.386641	0.205449	0.00252257	0.0301648	25.79	30.86	37.07	17.64	19.55	22.66
EGO55_06165	AZI35597.1	1365501	1366316	SDR family oxidoreductase	111.932	0.164013	0.157019	0.105759	0.339602	13.45	13.38	14.59	11.55	8.91	11.2
EGO55_06170	AZI35598.1	1366313	1366798	glyoxalase/bleomycin resistance/dioxygenase family protein	18.2481	0.0114574	0.21322	0.896264	0.952716	3.68	2.26	4.56	3.26	4.47	1.6
EGO55_06175	AZI35599.1	1366795	1367295	dehydratase	30.0976	0.0355829	0.176827	0.703481	0.86605	5.77	5.33	5.89	4.66	4.34	6.02
EGO55_06180	AZI35600.1	1367317	1368738	2-oxo acid dehydrogenase subunit E2	132.079	0.173336	0.205645	0.110419	0.345666	11.01	9.89	8.24	6.63	4.29	9.64
EGO55_06185	AZI35601.1	1368753	1369763	alpha-ketoacid dehydrogenase subunit beta	101.676	0.1201	0.158672	0.225184	0.488923	8.67	11.34	9.76	8.58	7.27	7.79
EGO55_06190	AZI35602.1	1369783	1370757	thiamine pyrophosphate-dependent dehydrogenase E1 component subunit alpha	55.2574	0.240499	0.213565	0.0401389	0.21114	6.46	5.72	5.96	3.83	3.69	4.59
EGO55_06195	AZI38162.1	1370796	1372127	aromatic ring-hydroxylating dioxygenase subunit alpha	63.7446	-0.0665262	0.159932	0.487338	0.721018	4.47	3.24	4.5	4.06	4.52	4.6
EGO55_06200	AZI35603.1	1372163	1372924	SDR family oxidoreductase	71.4982	0.462904	0.279385	0.00285432	0.0323814	10.16	11.03	10.78	5.51	4.83	7.91
EGO55_06205	AZI35604.1	1373070	1374707	AMP-dependent synthetase	208.861	0.339538	0.225776	0.00865965	0.0780152	12.98	14.39	14.25	6.66	8.01	11.87
EGO55_06210	AZI35605.1	1374986	1375636	TetR/AcrR family transcriptional regulator	1141.58	-0.117608	0.130744	0.210368	0.477515	135.22	148.67	156.32	186.73	153.28	147.86
EGO55_06215	AZI38163.1	1375796	1376710	SDR family oxidoreductase	169.596	-0.0433761	0.14065	0.643864	0.824925	13.39	15.8	19.46	15.91	17.17	16.58
EGO55_06220	AZI35606.1	1376748	1377506	SDR family oxidoreductase	86.0097	0.0237263	0.168595	0.799766	0.906796	9.53	9.32	12.76	12.29	9.47	6.66
EGO55_06225	AZI35607.1	1377534	1378880	aromatic ring-hydroxylating dioxygenase subunit alpha	110.744	0.178219	0.188305	0.0966603	0.326577	9.28	8.4	7.81	4.85	5.15	8.45
EGO55_06230	AZI35608.1	1378880	1380247	aromatic ring-hydroxylating dioxygenase subunit alpha	133.648	0.863091	0.255448	1.17125e-05	0.000296511	10.45	12.12	13.08	4.64	4.64	7.46
EGO55_06235	AZI35609.1	1380609	1382366	D-aminoacylase	893.264	0.369806	0.176297	0.00164837	0.0214566	45.19	55.63	61.98	36.51	35.08	36.34
EGO55_06240	AZI35610.1	1382588	1384030	cardiolipin synthase	1143.2	-0.0791309	0.135506	0.399749	0.64945	67.49	66.8	68.61	81.98	74.42	59.5
EGO55_06245	AZI35611.1	1384041	1384910	LLM class flavin-dependent oxidoreductase	937.791	-0.129901	0.139731	0.177741	0.442906	78.11	84.06	105.31	108.84	102.88	91.19
EGO55_06250	AZI35612.1	1385068	1385985	hypothetical protein	1389.51	0.565263	0.15676	3.57783e-06	0.000105533	157.23	155.57	188.95	102.95	91.13	112.8
EGO55_06255	AZI35613.1	1386225	1386896	TetR/AcrR family transcriptional regulator	621.662	-0.0225274	0.116463	0.79957	0.906796	87.58	78.09	81.69	89.68	75.74	77.84
EGO55_06260	AZI35614.1	1386909	1387760	mitomycin antibiotic biosynthesis protein	188.628	0.245733	0.167232	0.0230907	0.151979	23.76	20.28	24.91	18.4	14.03	16.66
EGO55_06265	AZI35615.1	1387858	1388829	3-keto-5-aminohexanoate cleavage protein	901.894	1.10834	0.199131	9.90797e-10	6.57559e-08	139.66	99.49	113.52	49.81	37.75	57.72
EGO55_06270	AZI35616.1	1388863	1390485	NAD(P)/FAD-dependent oxidoreductase	2386.87	0.00270434	0.134625	0.976725	0.991667	156.59	125.6	116.93	120.66	104.07	159.23
EGO55_06275	AZI35617.1	1390485	1390664	hypothetical protein	7.35569	0.0863413	0.28593	0.312717	0.575168	8.03	3.49	2.56	3.63	0.46	3.78
EGO55_06280	AZI35618.1	1390767	1391102	hypothetical protein	18.4475	0.0318499	0.220958	0.717048	0.870827	5.82	5.38	4.67	2.22	2.74	8.68
EGO55_06285	AZI35619.1	1391145	1391906	SDR family oxidoreductase	100.63	0.263509	0.214974	0.0278126	0.169083	15.29	14.95	12.11	7.47	8.77	11.87
EGO55_06290	AZI35620.1	1391922	1392446	nuclear transport factor 2 family protein	31.5585	0.0818749	0.192071	0.397307	0.647251	7.61	5.24	5.1	3.91	4.78	5.37
EGO55_06295	AZI35621.1	1392501	1394951	ligand-gated channel	434.098	0.238784	0.231283	0.0456804	0.225429	20.51	20.48	16.3	8.07	10.91	18.45
EGO55_06300	AZI35622.1	1395065	1395745	TetR/AcrR family transcriptional regulator	412.885	-0.0238074	0.135398	0.797767	0.906796	55.45	48.1	58.12	57.95	56.94	44.4
EGO55_06305	AZI35623.1	1395919	1396512	malonic semialdehyde reductase	1738.91	-0.206286	0.167897	0.0517692	0.240536	201.04	191.5	294.49	312.71	279	271.06
EGO55_06310	AZI35624.1	1396622	1397386	SDR family oxidoreductase	569.737	0.336616	0.183916	0.00434212	0.0456209	72.05	80.71	85.15	58.9	53.42	45.88
EGO55_06315	AZI35625.1	1397544	1398359	hypothetical protein	291.196	0.819535	0.174466	9.0987e-08	3.58494e-06	47.22	38.8	40.03	20.92	21.71	21.92
EGO55_06320	AZI35626.1	1398485	1399366	DMT family transporter	439.406	-0.0599185	0.130242	0.51741	0.743122	43.88	40.88	44.88	41.68	36.95	56.99
EGO55_06325	AZI35627.1	1399450	1400235	2-keto-3-deoxy-L-rhamnonate aldolase	812.433	-0.217675	0.164125	0.0397894	0.210134	68.93	72.76	100.48	110.15	98.78	95.87
EGO55_06330	AZI35628.1	1400398	1401576	isovaleryl-CoA dehydrogenase	387.078	0.71252	0.223409	1.99328e-05	0.000472454	34.77	35.85	44.06	20.57	15.59	25.07
EGO55_06335	AZI35629.1	1401670	1402437	enoyl-CoA hydratase/isomerase family protein	337.069	0.342043	0.162396	0.00210216	0.0259963	45.07	44.8	49.13	34.38	26.88	33.8
EGO55_06340	AZI35630.1	1402437	1403705	acetyl-CoA hydrolase/transferase family protein	338.686	0.266304	0.140585	0.00821617	0.0748668	28.75	25.94	27.56	21.25	18.11	20.53
EGO55_06345	AZI35631.1	1403698	1404558	SDR family oxidoreductase	139.742	0.363919	0.248117	0.00779923	0.0718901	20.05	16.42	17.36	9.1	8.74	15.25
EGO55_06350	AZI38164.1	1404555	1406090	fatty-acid--CoA ligase	190.299	1.02739	0.197305	9.11408e-09	5.11159e-07	17.89	13.91	14.42	6.62	5.82	7.72
EGO55_06355	AZI35632.1	1406128	1407114	3-keto-5-aminohexanoate cleavage protein	239.78	0.995762	0.191492	1.03098e-08	5.6238e-07	29.3	30.56	29.91	12.1	11.18	17.14
EGO55_06360	AZI35633.1	1407100	1407762	TetR/AcrR family transcriptional regulator	153.84	0.063319	0.140537	0.501977	0.734067	18.47	22.63	24.77	19.42	16.51	21.7
EGO55_06365	AZI35634.1	1407759	1409234	biotin carboxylase	179.789	0.0326903	0.139471	0.726631	0.876271	12.97	10.01	10.88	11.82	8.55	10.54
EGO55_06370	AZI35635.1	1409219	1409734	biotin/lipoyl-binding protein	45.2455	0.0607954	0.165438	0.52432	0.746191	8.9	8.07	8.22	7.59	6.48	7.35
EGO55_06375	AZI35636.1	1409739	1411346	methylcrotonoyl-CoA carboxylase	168.663	0.0479255	0.136962	0.608164	0.80189	10	9.28	10.16	8.41	7.12	10.94
EGO55_06380	EGO55_06380	1411743	1412632	CoA ester lyase	232.64	0.213433	0.158821	0.0408768	0.213051	29.24	25.07	25.92	19.5	15.96	23.82
EGO55_06385	AZI35637.1	1412651	1413379	IclR family transcriptional regulator	91.7621	0.232149	0.225319	0.0489714	0.233275	15.87	14.22	10.38	7.42	7.45	11.87
EGO55_06390	AZI35638.1	1413376	1414581	CoA transferase	182.789	0.301565	0.206759	0.0131214	0.106268	18.76	15.18	14.76	9.28	9.22	13.79
EGO55_06395	AZI35639.1	1414585	1415751	acyl-CoA dehydrogenase	341.724	0.12825	0.118385	0.155419	0.410942	27.91	28.47	28.62	24.3	22.7	23.58
EGO55_06400	AZI35640.1	1415773	1416828	alcohol dehydrogenase	581.69	0.0282947	0.120337	0.75293	0.889132	45.99	49.1	56.96	43.64	49.62	47.05
EGO55_06405	AZI35641.1	1416840	1418315	aldehyde dehydrogenase	578.053	0.110572	0.131611	0.239194	0.503246	34.86	37.26	41.57	33.44	32.73	28
EGO55_06410	AZI35642.1	1418320	1418787	MaoC family dehydratase	124.175	-0.00388826	0.143931	0.966856	0.987638	23.99	20.48	27.4	24.72	23.93	20.15
EGO55_06415	AZI35643.1	1418863	1420089	CoA transferase	401.445	0.189713	0.156281	0.0644512	0.267382	34.94	34.7	29.78	21.29	22.27	31.46
EGO55_06420	AZI35644.1	1420390	1420932	TetR/AcrR family transcriptional regulator	493.268	-0.127606	0.153041	0.196121	0.465408	70.33	72.48	80.2	106.87	78.96	71.45
EGO55_06425	AZI35645.1	1421001	1421852	hypothetical protein	306.335	-0.140006	0.18482	0.174531	0.437279	22.86	23.7	38.77	40.73	36.2	27.73
EGO55_06430	AZI35646.1	1422405	1424177	hypothetical protein	303.238	-0.716174	0.450653	0.0011476	0.0159225	7.96	9.13	9.73	25.05	28.05	8.88
EGO55_06435	AZI35647.1	1424120	1425676	autotransporter domain-containing protein	147.768	-0.4032	0.31499	0.00873676	0.0784373	6.23	5.85	6.46	8.21	15.14	7.81
EGO55_06440	AZI35648.1	1425936	1427429	DUF4139 domain-containing protein	8050.9	-0.0545626	0.18408	0.562961	0.774606	315.79	436.32	610.94	627.64	560.73	289.48
EGO55_06445	AZI35649.1	1427440	1429026	hypothetical protein	1543.37	-0.103986	0.153346	0.286029	0.552361	64.15	76.77	101.51	100.82	92.95	78.3
EGO55_06450	AZI38165.1	1429208	1430053	LLM class F420-dependent oxidoreductase	3342.9	-0.157999	0.152346	0.114748	0.351342	270.44	296.12	390.64	361.15	421.32	349.84
EGO55_06455	AZI35650.1	1430101	1430724	hypothetical protein	541.383	-0.287006	0.169288	0.0096369	0.0847111	59.29	60.18	78.66	82.53	92.95	85.08
EGO55_06460	AZI35651.1	1430785	1433070	TonB-dependent receptor	243.017	0.440431	0.219251	0.00127637	0.0172789	12.17	11.86	11.06	5.63	7.49	8.51
EGO55_06465	AZI35652.1	1433119	1433352	hypothetical protein	27.2829	0.0937883	0.195115	0.338984	0.601799	10.9	12.42	11.83	7.97	8.57	10.39
EGO55_06470	AZI35653.1	1433540	1434406	porin family protein	18596.4	0.887548	0.167956	7.13934e-09	4.11338e-07	2593.79	2508.29	2586.85	1280.39	1379	1093.97
EGO55_06475	AZI35654.1	1434495	1435817	L,D-transpeptidase	17202.7	0.00873135	0.16552	0.925526	0.966443	960.41	1265.4	1330.79	1197.87	1398.5	706.77
EGO55_06480	AZI35655.1	1435998	1436435	cytochrome c family protein	288.529	0.0341697	0.168494	0.716064	0.870827	69.91	67.98	46.76	39.83	44.84	82.13
EGO55_06485	AZI35656.1	1436817	1437056	hypothetical protein	380.937	-0.00239606	0.149129	0.979614	0.992629	174.01	137.15	117.63	105.73	136.5	172.99
EGO55_06490	AZI35657.1	1437049	1438059	sensor domain-containing diguanylate cyclase	405.887	-0.445197	0.214866	0.00104221	0.0147689	34.24	23.16	27.93	42.72	43.32	40.58
EGO55_06495	AZI35658.1	1438150	1439739	aromatic ring-hydroxylating dioxygenase subunit alpha	637.513	0.848446	0.200834	6.68139e-07	2.25469e-05	46.27	45.21	52.17	19.3	21.08	30.88
EGO55_06500	AZI35659.1	1439660	1441264	NAD(P)/FAD-dependent oxidoreductase	410.471	0.662554	0.190551	6.82215e-06	0.000186067	28.03	27.65	31.73	15.75	13.64	20.05
EGO55_06505	AZI35660.1	1441428	1442435	NADP-dependent oxidoreductase	113.208	0.307118	0.236292	0.0166215	0.124881	12.91	11.61	12.27	5.55	7.13	10.61
EGO55_06510	AZI35661.1	1442512	1444956	TonB-dependent receptor	487.595	0.172508	0.232115	0.117376	0.35481	22.23	21.85	20.08	8.17	10.25	24.46
EGO55_06515	AZI35662.1	1445105	1446115	NADP-dependent oxidoreductase	108.991	0.0531983	0.146855	0.573974	0.780548	9.09	10.8	10.59	8.21	10	8.46
EGO55_06520	AZI35663.1	1446290	1446628	hypothetical protein	180.447	0.0253997	0.139356	0.785641	0.903787	57.2	45.42	44.36	47.89	36.73	51.63
EGO55_06525	AZI35664.1	1446651	1447997	MFS transporter	1057.81	0.393467	0.162094	0.000527478	0.00830204	90.17	80.25	80.76	54.02	47.77	66.26
EGO55_06530	AZI38166.1	1448126	1449382	N-succinylarginine dihydrolase	116.685	0.298286	0.253904	0.0219281	0.146506	12.38	9.94	8.37	4.9	5.19	8.9
EGO55_06535	AZI35665.1	1449387	1450415	arginine N-succinyltransferase	31.7944	0.159278	0.220371	0.138913	0.387632	3.72	3.21	2.87	2.09	1.79	2.83
EGO55_06540	AZI35666.1	1450412	1451629	hydrolase	71.0584	0.059478	0.179996	0.531134	0.750619	7.05	5.74	4.09	3.22	4.73	6.23
EGO55_06545	AZI35667.1	1451617	1453047	succinylglutamate-semialdehyde dehydrogenase	102.805	0.104089	0.161229	0.28928	0.556948	8.44	6.31	6.45	4.63	6.13	6.25
EGO55_06550	AZI35668.1	1453112	1453759	maleylacetoacetate isomerase	57.2401	0.0664724	0.165815	0.487982	0.721018	9.06	8.61	7.83	6.48	8.38	6.45
EGO55_06555	AZI38167.1	1453760	1454329	VOC family protein	58.3418	0.151582	0.187882	0.147153	0.399137	11.49	9.37	10.68	7.69	8.65	6.48
EGO55_06560	AZI35669.1	1454329	1455447	4-hydroxyphenylpyruvate dioxygenase	67.5127	0.200147	0.221841	0.0777596	0.292144	7.37	7.16	4.7	4.92	3.21	4.78
EGO55_06565	AZI35670.1	1455435	1456307	phenylalanine 4-monooxygenase	70.2902	0.0547921	0.161152	0.564749	0.775459	9.06	7.83	6.02	5.98	6.22	7.68
EGO55_06570	AZI35671.1	1456416	1456877	Lrp/AsnC family transcriptional regulator	588.474	-0.24985	0.206065	0.0325089	0.185459	81.74	101.34	101.05	146	143.99	95.97
EGO55_06575	AZI35672.1	1456882	1457409	hypothetical protein	255.729	-0.0101236	0.131	0.912534	0.960537	40.59	47.76	41.76	36.22	44.16	46.41
EGO55_06580	AZI35673.1	1457443	1459065	FAD-binding protein	134.415	0.0692661	0.148514	0.467497	0.707554	7.7	9.1	6.82	7.07	6.95	6.23
EGO55_06585	AZI35674.1	1459159	1461639	TonB-dependent receptor	151.462	0.228438	0.228363	0.0525308	0.242666	7.1	6.02	6.62	3.5	2.93	6.58
EGO55_06590	AZI35675.1	1461638	1462282	nuclear transport factor 2 family protein	143.62	0.0422582	0.184213	0.650735	0.829972	17.54	17.78	28.61	27.05	15.29	11.91
EGO55_06595	AZI35676.1	1462149	1462973	TetR family transcriptional regulator	337.535	-0.0568726	0.144015	0.547307	0.764842	32.99	30.18	43.06	41.84	36.97	31.7
EGO55_06600	AZI35677.1	1463082	1464827	D-aminoacylase	2799.72	3.63042	0.229032	1.2719e-57	5.62745e-55	315.32	244.17	246.77	18.17	15.03	27.79
EGO55_06605	AZI35678.1	1465078	1466490	dihydrolipoyl dehydrogenase	309.03	-0.0671122	0.121365	0.458317	0.698706	18.6	17.18	21.16	20.73	18.69	19.68
EGO55_06610	AZI35679.1	1466542	1467621	phosphotransferase family protein	143.933	0.222878	0.202176	0.0497714	0.234949	15.28	14.69	12.13	8.29	7.58	13.23
EGO55_06615	AZI35680.1	1467618	1468793	acyl-CoA dehydrogenase	295.361	0.139183	0.165668	0.16885	0.430173	28.71	23.78	23.07	14.76	17.55	26.21
EGO55_06620	AZI35681.1	1468883	1470322	2-oxo acid dehydrogenase subunit E2	286.448	0.113273	0.122542	0.215576	0.482748	20.2	18.77	18.52	15.23	16.31	16.68
EGO55_06625	AZI35682.1	1470334	1471347	alpha-ketoacid dehydrogenase subunit beta	240.124	0.106129	0.128595	0.254207	0.519104	23.82	22.31	22.29	18.49	20.19	18.6
EGO55_06630	AZI35683.1	1471368	1472339	thiamine pyrophosphate-dependent dehydrogenase E1 component subunit alpha	122.869	0.197552	0.171309	0.0628029	0.264636	13.13	11.4	14.52	8.06	10.32	9.9
EGO55_06635	AZI35684.1	1472359	1473567	acyl-CoA dehydrogenase	158.225	0.114292	0.145888	0.238445	0.503034	13.16	13.84	11.29	9.65	9.33	12.38
EGO55_06640	AZI35685.1	1473567	1474712	thiolase family protein	102.438	0.127421	0.176496	0.208254	0.475081	10.54	8.02	8.45	5.13	6.34	9.25
EGO55_06645	AZI35686.1	1474709	1475104	DNA-binding protein	53.0146	0.894974	0.332914	6.98342e-05	0.0014334	18.04	15.87	16.54	5.89	5.49	10.07
EGO55_06650	AZI35687.1	1475282	1476055	helix-turn-helix transcriptional regulator	1589.79	0.601336	0.179794	1.0126e-05	0.000261829	249.45	210.09	230.77	120.41	122.01	165.57
EGO55_06655	AZI35688.1	1476211	1477326	acyl-CoA dehydrogenase	111.071	0.192796	0.238053	0.0898778	0.312844	12.88	10.07	9.34	4.6	5.17	11.33
EGO55_06660	AZI35689.1	1477364	1478143	ThuA domain-containing protein	560.658	-0.0251602	0.142015	0.788135	0.904175	60.63	58.41	72.15	73.32	65.79	50.11
EGO55_06665	AZI35690.1	1478140	1479543	aromatic ring-hydroxylating dioxygenase subunit alpha	306.835	0.701667	0.185475	2.41483e-06	7.39682e-05	26.35	25.51	23.26	13.29	12.08	16.27
EGO55_06670	AZI35691.1	1479779	1481122	aromatic ring-hydroxylating dioxygenase subunit alpha	280.658	0.0881241	0.127237	0.340109	0.601902	21.2	17.24	21.42	16.59	17.54	17
EGO55_06675	AZI35692.1	1481140	1481586	nuclear transport factor 2 family protein	59.3746	-0.0868081	0.169636	0.372699	0.625912	9.7	10.54	12.8	11.27	14.4	11.53
EGO55_06680	AZI35693.1	1481638	1482384	SDR family oxidoreductase	36.1177	0.223937	0.238544	0.0584287	0.25652	5.47	4.73	5.56	3.5	2.69	3.9
EGO55_06685	AZI35694.1	1482456	1484693	TonB-dependent receptor	249.786	0.184719	0.167165	0.0772427	0.292144	11.63	10.18	12.41	6.84	7.43	11.17
EGO55_06690	AZI35695.1	1484877	1485551	TetR/AcrR family transcriptional regulator	574.141	-0.0537736	0.114687	0.542493	0.760783	73.08	77.04	72.99	80.3	65.5	82.68
EGO55_06695	AZI35696.1	1485764	1486447	SDR family NAD(P)-dependent oxidoreductase	421.372	0.490772	0.183869	0.000132305	0.00249686	63.67	68.11	70.68	43.78	43.25	38.52
EGO55_06700	AZI35697.1	1486565	1488193	cyclohexanecarboxylate-CoA ligase	226.115	0.229117	0.151446	0.0262638	0.163666	14.88	13.84	13.88	9.05	10.36	11.94
EGO55_06705	AZI35698.1	1488324	1488752	nuclear transport factor 2 family protein	143.268	0.138761	0.156876	0.164932	0.424813	28.15	37.54	33.98	22.62	26.1	29.24
EGO55_06710	AZI35699.1	1488832	1489182	Rieske (2Fe-2S) protein	502.667	-0.108157	0.146969	0.264092	0.528981	109.77	123.99	123.28	149.91	141.43	107.76
EGO55_06715	AZI35700.1	1489388	1490185	ThuA domain-containing protein	347.679	0.0561434	0.136801	0.548737	0.765713	39.65	42.33	40.81	30.28	31.94	47.15
EGO55_06720	AZI35701.1	1490204	1490968	glucose 1-dehydrogenase	91.8805	0.180652	0.194724	0.0953045	0.324673	12.9	11.81	12.78	7.32	6.88	12.58
EGO55_06725	AZI35702.1	1491067	1493364	TonB-dependent receptor	182.781	0.21899	0.228552	0.0604314	0.261563	9.33	9.02	7.27	4.3	4.04	8.63
EGO55_06730	AZI35703.1	1493517	1494530	NADP-dependent oxidoreductase	161.957	-0.0238937	0.143799	0.798797	0.906796	13.17	12.4	17.01	11.68	15.58	14.96
EGO55_06735	AZI35704.1	1494601	1495362	SDR family oxidoreductase	570.587	0.112039	0.134927	0.237064	0.501507	65.3	68.35	84.51	62.07	62.84	54.61
EGO55_06740	AZI35705.1	1495510	1496313	SDR family oxidoreductase	37.2581	0.313009	0.292691	0.0225772	0.150021	4.13	6.25	5.39	2.67	3.33	2.9
EGO55_06745	AZI35706.1	1496478	1497656	(2Fe-2S)-binding protein	297.783	0.19512	0.188088	0.0729761	0.283091	19.69	27.52	31.54	17.49	21.41	16.58
EGO55_06750	AZI35707.1	1497679	1498476	sugar phosphate isomerase/epimerase	53.8202	0.0933662	0.180053	0.341369	0.60198	6.29	5.32	8.56	4.91	4.29	6.7
EGO55_06755	AZI35708.1	1498473	1498835	hypothetical protein	20.3425	0.0163202	0.20084	0.856026	0.933964	6.33	3.03	6.35	5.65	3.45	5.09
EGO55_06760	AZI35709.1	1498843	1499277	nuclear transport factor 2 family protein	38.1682	0.0386565	0.173788	0.68045	0.850456	8.21	7.77	8.91	5.58	6.72	9.61
EGO55_06765	AZI35710.1	1499277	1500587	aromatic ring-hydroxylating dioxygenase subunit alpha	184.878	0.106227	0.190843	0.286293	0.55238	15.44	13.72	13.51	8.47	6.88	17.58
EGO55_06770	AZI35711.1	1500579	1501619	IS110 family transposase	37.9454	0.132448	0.204135	0.199431	0.468112	3.84	4	3.46	1.88	3.13	3.08
EGO55_06775	AZI35712.1	1502262	1503485	cytochrome P450	70.9657	0.0754875	0.182084	0.43335	0.676971	6.05	5.58	5.43	4.27	2.8	6.91
EGO55_06780	AZI35713.1	1503482	1503901	GFA family protein	9.3986	0.0123954	0.226583	0.884587	0.946838	2.63	2.06	1.54	1.33	1.39	3.01
EGO55_06785	AZI35714.1	1504080	1505402	aromatic ring-hydroxylating dioxygenase subunit alpha	157.472	0.0940509	0.150783	0.330603	0.592544	9.45	11.04	14.23	8.46	9.48	10.73
EGO55_06790	AZI38168.1	1505438	1505947	VOC family protein	14.8502	0.0621255	0.227519	0.494262	0.726523	3.67	2.16	3.08	1.46	1.47	3.81
EGO55_06795	AZI35715.1	1505959	1506402	nuclear transport factor 2 family protein	21.7958	0.0194617	0.193334	0.830742	0.92255	4.6	3.36	5.82	5.04	3.76	3.5
EGO55_06800	AZI35716.1	1506510	1508243	FAD-dependent oxidoreductase	92.1406	0.168839	0.217598	0.120962	0.360262	5.54	5.62	5.69	3.23	2.36	6.06
EGO55_06805	AZI35717.1	1508243	1508686	hypothetical protein	4.95015	0.190541	0.400659	0.0677976	0.275568	2.3	1.42	0.83	0.21	0.56	0.66
EGO55_06810	AZI35718.1	1508683	1509459	glucose 1-dehydrogenase	54.4885	0.0474703	0.160052	0.616564	0.808201	6.24	5.97	7.72	5.52	5.16	6.76
EGO55_06815	EGO55_06815	1509509	1510287	SDR family oxidoreductase	161.886	0.68107	0.196833	7.52994e-06	0.000201236	23.58	24.1	23.69	12.46	12.77	14.35
EGO55_06820	AZI35719.1	1510321	1511139	SDR family oxidoreductase	181.371	0.305805	0.172895	0.00676764	0.0650936	22.22	23.5	24.22	17.2	15.41	15.31
EGO55_06825	AZI35720.1	1511136	1511918	SDR family oxidoreductase	183.445	0.722675	0.182779	1.34397e-06	4.42287e-05	26.61	26.79	27.57	14.42	14.41	15.27
EGO55_06830	AZI35721.1	1512082	1512618	VOC family protein	258.179	0.116822	0.142606	0.225969	0.489481	46.41	49.59	44.67	33.88	32.99	48.71
EGO55_06835	AZI38169.1	1512634	1513041	nuclear transport factor 2 family protein	14.6847	0.128028	0.254524	0.206571	0.474054	2.5	5.01	4.3	2.06	2.46	2.86
EGO55_06840	AZI35722.1	1513157	1513681	nuclear transport factor 2 family protein	37.4187	0.134108	0.228499	0.195871	0.465408	8.91	8.08	5.62	3.73	3.66	8.15
EGO55_06845	AZI35723.1	1514060	1515472	aromatic ring-hydroxylating dioxygenase subunit alpha	264.953	0.409224	0.187343	0.000946994	0.0137125	20.47	20.79	19.46	13.21	13.72	12.11
EGO55_06850	AZI35724.1	1515493	1516359	sugar phosphate isomerase/epimerase	115.613	0.745698	0.234108	2.07598e-05	0.000489075	16.97	15.13	14.9	7.86	6.84	9.64
EGO55_06855	AZI35725.1	1516634	1517221	TetR family transcriptional regulator	477.676	-0.0156706	0.107018	0.854256	0.933226	74.78	72.01	71.39	69.02	66.52	77.72
EGO55_06860	AZI35726.1	1517495	1522336	autotransporter domain-containing protein	37323.3	0.0274849	0.167755	0.769312	0.894685	636.11	778.69	735.11	555.18	916.93	443.38
EGO55_06865	AZI35727.1	1522701	1524155	NAD(P)/FAD-dependent oxidoreductase	876.273	0.0625377	0.157189	0.51257	0.739688	50.33	50.91	71.65	52.77	56.69	36.82
EGO55_06870	AZI35728.1	1524212	1525732	FAD-binding protein	744.185	0.496572	0.152586	1.59237e-05	0.000388465	55.25	48.65	55.62	34.41	33.63	33.24
EGO55_06875	AZI35729.1	1525895	1526782	hypothetical protein	97.2209	-0.00114405	0.140948	0.990223	0.996499	9.29	10.44	9.87	10.3	8.56	9.64
EGO55_06880	AZI35730.1	1526779	1527783	isopenicillin N synthase family oxygenase	140.338	0.05171	0.157934	0.586196	0.788271	10.83	14.23	14.6	9	10.15	15.67
EGO55_06885	AZI35731.1	1528102	1529703	hypothetical protein	220.079	0.144832	0.13188	0.126819	0.369871	13.96	11.96	14.63	10.77	10.17	11.65
EGO55_06890	AZI35732.1	1529768	1531201	NAD(P)/FAD-dependent oxidoreductase	319.697	0.0423438	0.129486	0.64588	0.826178	20.82	17.75	23.74	18.54	19.76	17.76
EGO55_06895	AZI35733.1	1531423	1532070	TetR/AcrR family transcriptional regulator	244.215	-0.0333484	0.126592	0.715402	0.870827	29.4	35.4	35.03	32.83	33.79	33.31
EGO55_06900	AZI35734.1	1532098	1532781	Crp/Fnr family transcriptional regulator	466.27	-0.0206212	0.130967	0.823048	0.919063	58.57	58.34	65.28	67.79	59.99	51.03
EGO55_06905	AZI35735.1	1532873	1533691	class II aldolase/adducin family protein	1051.89	3.11782	0.137093	2.93054e-115	3.8898e-112	200.33	202.39	222.49	22.55	20.92	24.93
EGO55_06910	AZI35736.1	1533752	1536091	TonB-dependent receptor	642.182	0.873328	0.172095	1.91135e-08	9.28168e-07	32.1	30.35	35.8	14.03	14.64	20.11
EGO55_06915	AZI35737.1	1536285	1537463	mechanosensitive ion channel family protein	1318.28	-0.086622	0.138834	0.360659	0.615842	84.26	84.62	116.21	107.62	107.67	91.7
EGO55_06920	AZI35738.1	1537688	1538668	DUF808 domain-containing protein	792.178	-0.193382	0.171799	0.0680539	0.275958	61.12	54.93	73.45	96.05	76.16	64.92
EGO55_06925	AZI35739.1	1538759	1542409	bifunctional proline dehydrogenase/L-glutamate gamma-semialdehyde dehydrogenase PutA	795.288	-0.0338572	0.142619	0.718181	0.870827	17.5	21.3	18.55	21.52	20.78	15.42
EGO55_06930	AZI35740.1	1542668	1543624	SDR family NAD(P)-dependent oxidoreductase	638.913	1.24543	0.195387	2.76705e-12	2.56242e-10	93.59	75.85	91.11	39.48	27.07	30.89
EGO55_06935	AZI35741.1	1543762	1544262	nuclear transport factor 2 family protein	1202.47	-0.00640148	0.135751	0.945032	0.976535	193.37	212.46	241.98	234.26	216.69	171.95
EGO55_06940	AZI35742.1	1544333	1544539	hypothetical protein	266.208	-0.0660979	0.170673	0.490166	0.72344	124.5	78.56	122.57	96	90.03	175.67
EGO55_06945	AZI35743.1	1544669	1545421	hypothetical protein	3449.07	0.102614	0.142152	0.284422	0.550324	436.34	498.57	393.92	398.45	386.45	312.35
EGO55_06950	AZI35744.1	1545577	1546395	ArsR family transcriptional regulator	540.447	0.102235	0.13698	0.281373	0.546382	52.55	64.07	74.8	47.27	54.18	58.17
EGO55_06955	AZI35745.1	1546396	1547004	class GN sortase	15.5117	0.00127859	0.20782	0.988482	0.995986	2.09	3.1	1.67	2.91	1.78	1.92
EGO55_06960	AZI35746.1	1547001	1549151	marine proteobacterial sortase target protein	355.937	-0.104435	0.289974	0.247442	0.511055	10.87	8.14	12.87	36.48	11.93	6.46
EGO55_06965	AZI35747.1	1549325	1550053	XRE family transcriptional regulator	1666.75	-0.0638634	0.175675	0.503677	0.734668	121.11	185.02	271.09	228.69	237.65	164.85
EGO55_06970	AZI35748.1	1550129	1551421	3-methyl-2-oxobutanoate dehydrogenase (2-methylpropanoyl-transferring) subunit alpha	496.955	0.0253226	0.158552	0.78769	0.904175	30.79	37.73	38.17	40.04	34.26	22.18
EGO55_06975	AZI38170.1	1551418	1552422	alpha-ketoacid dehydrogenase subunit beta	198.642	0.0608268	0.150038	0.522457	0.745121	16.76	16.65	23.04	16.89	17.88	13.64
EGO55_06980	AZI35749.1	1552426	1553667	2-oxo acid dehydrogenase subunit E2	202.15	0.0903879	0.163128	0.353453	0.610339	13.22	17.71	16.71	13.15	15.34	10.02
EGO55_06985	AZI35750.1	1553938	1555593	diguanylate cyclase	221.079	0.188006	0.180346	0.0789887	0.293956	13.25	15.09	12.87	8.28	8.13	13.68
EGO55_06990	AZI35751.1	1556022	1558205	BapA prefix-like domain-containing protein	138.405	0.437191	0.36737	0.00817609	0.0746725	9.04	9.14	4.56	2.65	2.76	5.79
EGO55_06995	AZI35752.1	1558121	1559146	transporter	34.1543	0.298439	0.293777	0.0270819	0.167194	3.56	3.68	4.14	1.64	1.71	3.13
EGO55_07000	AZI35753.1	1559143	1561311	type I secretion system permease/ATPase	88.9021	0.126197	0.1918	0.21602	0.482983	4.82	4.17	3.53	2.24	2.58	4.57
EGO55_07005	AZI35754.1	1561308	1562495	HlyD family efflux transporter periplasmic adaptor subunit	26.0054	0.109826	0.218279	0.271083	0.536846	2.22	1.92	2.72	1.02	1.48	2.37
EGO55_07010	AZI35755.1	1562492	1564183	Mur ligase	106.661	0.0340443	0.156207	0.718105	0.870827	6.38	5.99	5.23	3.91	5.04	7.01
EGO55_07015	AZI35756.1	1564472	1564840	MarR family transcriptional regulator	426.927	0.171446	0.212099	0.115284	0.351615	145.67	115.6	104.01	47.28	100.11	103.82
EGO55_07020	AZI35757.1	1565007	1565450	3-ketosteroid 5-isomerase	1132.08	-0.0375497	0.129263	0.683339	0.852065	208.99	214.26	250.81	247.31	233.97	194.68
EGO55_07025	AZI35758.1	1565508	1567832	TonB-dependent receptor	78.9637	0.334719	0.314973	0.0192359	0.136395	3.59	4.22	3.97	1.28	1.62	3.55
EGO55_07030	AZI35759.1	1567914	1568330	Dabb family protein	125.413	0.564943	0.268563	0.000608927	0.00932595	31.21	37.68	34.52	15.66	16.83	24.95
EGO55_07035	AZI35760.1	1568364	1569947	long-chain-fatty-acid--CoA ligase	774.224	0.712492	0.152918	6.61526e-08	2.71567e-06	58.58	51.03	57.84	30.69	27.17	36.09
EGO55_07040	AZI35761.1	1570113	1572506	TonB-dependent receptor	165.622	0.49136	0.301673	0.00268221	0.0310482	8.6	7.97	7.36	3.23	3.42	6.5
EGO55_07045	EGO55_07045	1572922	1574348	aldehyde dehydrogenase family protein	1900.54	0.61722	0.180968	8.05447e-06	0.000212403	149.66	150.01	149.22	92.38	91.19	76.79
EGO55_07050	AZI35762.1	1574345	1575304	alpha/beta hydrolase	151.864	0.631738	0.217078	4.73853e-05	0.00101445	18.96	17.35	17.78	10.11	8.53	11.85
EGO55_07055	AZI35763.1	1575301	1577433	PQQ-dependent dehydrogenase, methanol/ethanol family	745.455	0.698588	0.149134	5.45055e-08	2.3082e-06	37.12	39.44	42.61	20.6	22.69	24.11
EGO55_07060	AZI35764.1	1577584	1578612	AraC family transcriptional regulator	327.417	1.39022	0.189134	6.60031e-16	8.76081e-14	46.78	36.03	44.47	13.24	13.08	17.39
EGO55_07065	AZI35765.1	1578643	1580250	NAD(P)/FAD-dependent oxidoreductase	252.318	0.12323	0.123335	0.179832	0.446037	15.66	14.46	15.49	11.95	12.68	13.18
EGO55_07070	AZI35766.1	1580468	1581271	sugar phosphate isomerase/epimerase	81.03	0.204935	0.217503	0.0713324	0.280493	9.94	8.5	13.89	5.45	6.86	9.31
EGO55_07075	AZI35767.1	1581094	1582089	SDR family oxidoreductase	62.8804	0.125531	0.199882	0.219274	0.484578	7.51	4.34	7.69	5.99	4.11	4
EGO55_07080	AZI35768.1	1582025	1582882	oxygen-dependent coproporphyrinogen oxidase	2055.53	-0.128862	0.114343	0.146612	0.398685	196.77	186.6	221.3	216.49	194.42	257.58
EGO55_07085	AZI35769.1	1582928	1583620	ligase-associated DNA damage response endonuclease PdeM	1399.41	0.076706	0.116917	0.389903	0.64239	188.39	196.68	186.12	144.99	161.72	196.14
EGO55_07090	AZI35770.1	1583737	1584258	translation initiation factor IF-3	9146.86	-0.124426	0.12995	0.18487	0.452738	1570.07	1267.14	1554.49	1629.6	1331.88	1968.06
EGO55_07095	AZI35771.1	1584321	1585727	DASS family sodium-coupled anion symporter	1801.41	0.111986	0.184071	0.263393	0.528162	161.28	113.56	111.54	80.83	67.3	151.2
EGO55_07100	AZI35772.1	1585927	1586733	hypothetical protein	1911.17	0.0633597	0.158525	0.507387	0.736034	222.28	275.29	178.81	214.68	210.64	149.88
EGO55_07105	AZI35773.1	1586823	1587482	hypothetical protein	323.508	0.0910921	0.11749	0.309028	0.572961	48.84	45.11	45.85	40.29	40.01	40.22
EGO55_07110	AZI35774.1	1587530	1588549	MBL fold metallo-hydrolase	165.814	0.355279	0.202055	0.00435556	0.0456417	15.18	18.87	18.45	11.43	9.83	12.96
EGO55_07115	AZI35775.1	1588639	1589172	J domain-containing protein	883.107	-0.0726099	0.143708	0.444608	0.689754	117.55	130.63	176.06	176.1	134.44	142.39
EGO55_07120	AZI35776.1	1589266	1589766	peptidoglycan-associated lipoprotein Pal	17830.8	-0.166506	0.150627	0.0966645	0.326577	2794.04	2577.95	3224.94	3407.36	3899.72	2890.11
EGO55_07125	AZI35777.1	1589834	1591198	Tol-Pal system protein TolB	9262.14	-0.107928	0.157149	0.271254	0.536846	478.61	539.31	662.8	644.58	753.56	502.39
EGO55_07130	AZI35778.1	1591195	1592112	hypothetical protein	4934.58	-0.0277255	0.134654	0.765242	0.892393	401.73	488.63	537.49	516.67	494.24	406.5
EGO55_07135	AZI35779.1	1592121	1592573	ExbD/TolR family protein	675.107	-0.0638232	0.148639	0.502277	0.734067	112.28	114.8	156.62	139.84	153.86	110.75
EGO55_07140	AZI35780.1	1592573	1593283	protein TolQ	3197.64	-0.104816	0.172099	0.289554	0.557	310.67	345.05	445.48	500.06	478.4	291.69
EGO55_07145	AZI38171.1	1593280	1593750	YbgC/FadM family acyl-CoA thioesterase	4313.87	0.128355	0.115081	0.149492	0.401941	881.6	911.66	860.13	809.14	690.23	711.16
EGO55_07150	AZI35781.1	1593982	1594362	histidine triad nucleotide-binding protein	1144.89	-0.219442	0.18556	0.046981	0.228702	204.26	196.91	289.86	362.65	276.6	258.51
EGO55_07155	AZI35782.1	1594359	1594685	phosphoribosyl-ATP diphosphatase	362.197	-0.095741	0.123232	0.294931	0.560849	93.64	85.76	103.83	108.7	97.37	97.82
EGO55_07160	AZI35783.1	1594792	1595550	imidazole glycerol phosphate synthase subunit HisF	1341.91	-0.00704265	0.141153	0.939891	0.97414	177.39	140.97	158.51	139.76	118.26	208.42
EGO55_07165	AZI35784.1	1595555	1596283	1-(5-phosphoribosyl)-5-[(5-phosphoribosylamino)methylideneamino]imidazole-4-carboxamide isomerase	1659.23	-0.0953302	0.129677	0.305983	0.572031	207.91	170.69	201.23	190.17	178.61	262.75
EGO55_07170	AZI35785.1	1596286	1596915	imidazole glycerol phosphate synthase subunit HisH	973.119	-0.0499165	0.129564	0.588514	0.788862	153.5	120.2	131.07	127.95	117.53	171.93
EGO55_07175	AZI35786.1	1596908	1597501	imidazoleglycerol-phosphate dehydratase HisB	2877.74	-0.00693078	0.103776	0.934189	0.971264	470.8	402.44	435.53	402.86	387.33	476.65
EGO55_07180	AZI35787.1	1597608	1598111	hypothetical protein	1702.17	-0.250314	0.218949	0.035549	0.196061	209.09	213.07	324.56	420.56	349.55	264.1
EGO55_07185	AZI35788.1	1598136	1598558	hypothetical protein	340.454	-0.158476	0.177707	0.128151	0.369897	54.09	51.44	85.28	92.85	65.59	77.69
EGO55_07190	AZI38172.1	1598674	1599273	guanylate kinase	1506.02	-0.0519502	0.105848	0.54058	0.759827	207.25	211.84	242.8	220.17	202.39	249.39
EGO55_07195	AZI38173.1	1599524	1601884	peptidase S8	4354.65	-0.170046	0.160373	0.0966937	0.326577	133.25	130.03	178.15	206.38	177.23	149.94
EGO55_07200	AZI35789.1	1602115	1602954	2,3,4,5-tetrahydropyridine-2,6-dicarboxylate N-succinyltransferase	8975.37	-0.143947	0.113904	0.104739	0.338258	898.02	834.76	943.71	911.72	905.07	1184
EGO55_07205	AZI35790.1	1603205	1603651	DUF1810 family protein	2380.47	0.0851511	0.133412	0.363588	0.619228	510.89	587.68	422.71	405.73	410.38	491.37
EGO55_07210	AZI35791.1	1603655	1604923	membrane dipeptidase	1130.94	-0.137444	0.158141	0.169447	0.430867	60.46	72.3	83.97	94.32	90.75	68.73
EGO55_07215	AZI38174.1	1605051	1605551	YbhB/YbcL family Raf kinase inhibitor-like protein	1758.86	-0.23167	0.126812	0.0146079	0.113611	274.17	251.82	314.35	361.82	310.1	348.36
EGO55_07220	AZI35792.1	1605734	1606432	aquaporin Z	10314.4	-0.166225	0.148513	0.0956361	0.324673	1147.07	1207.57	1209.44	1626.43	1437.12	1162.17
EGO55_07225	AZI35793.1	1606753	1607319	hypothetical protein	400.49	-0.10873	0.171499	0.273389	0.538129	45.75	52.65	74.36	81.94	66.47	52.13
EGO55_07230	AZI38175.1	1607363	1608169	dioxygenase	1553.32	-0.0932754	0.179525	0.34177	0.60198	118.57	154.58	198.36	228.32	194.07	121.09
EGO55_07235	AZI35794.1	1608228	1608704	hypothetical protein	1337.73	-0.132721	0.153516	0.180328	0.446607	192.22	228.75	265.57	289.86	285.06	219.74
EGO55_07240	AZI35795.1	1608868	1609176	alkylphosphonate utilization protein	2177.14	0.0255728	0.0994498	0.754998	0.889468	649.88	614.73	670.62	564.89	561.75	685.01
EGO55_07245	AZI35796.1	1609245	1609748	hypothetical protein	166.212	0.00566925	0.153049	0.951812	0.979611	29.87	26.81	33.32	22.77	23.05	40.32
EGO55_07250	AZI35797.1	1609849	1610571	hypothetical protein	7970.32	-0.364136	0.185482	0.00245467	0.0294413	728.43	736.46	973.79	1225.59	1126.32	1032.14
EGO55_07255	AZI35798.1	1610723	1611130	hypothetical protein	32342.4	0.0905101	0.158085	0.351357	0.608335	7691.52	8902.15	6480.51	6144.58	7658.57	5037.36
EGO55_07260	AZI35799.1	1611279	1611707	PaaI family thioesterase	476.732	-0.036083	0.121933	0.689668	0.85767	89.22	93.02	112.48	100.25	84.94	111.05
EGO55_07265	AZI35800.1	1611822	1612667	hypothetical protein	2994.72	-0.00850414	0.134479	0.926896	0.967217	283.91	338.83	329.9	357.41	305.25	258.24
EGO55_07270	AZI35801.1	1612808	1613398	hypothetical protein	997.363	-0.0526822	0.123098	0.561834	0.773591	151.4	153.92	136.29	161.49	152.72	137.21
EGO55_07275	AZI35802.1	1613417	1613752	antibiotic biosynthesis monooxygenase	204.261	0.00986311	0.161349	0.916114	0.962709	58.73	67.1	39.82	52.76	59.94	42.54
EGO55_07280	AZI35803.1	1613803	1615350	hypothetical protein	1483.64	0.00691685	0.140061	0.940905	0.974221	74.01	83.78	103.71	97.75	78.44	70.47
EGO55_07285	EGO55_07285	1615771	1615857	acetyl-CoA carboxylase biotin carboxyl carrier protein subunit	781.836	0.0373968	0.122704	0.67969	0.849922	748.86	918.3	821.87	807.47	743.51	724.19
EGO55_07290	AZI35804.1	1616034	1616609	hypothetical protein	1483.05	0.249957	0.1867	0.0270125	0.167024	271.7	315.86	220.56	195.5	199.07	163.23
EGO55_07295	AZI35805.1	1616772	1617224	glycine zipper 2TM domain-containing protein	3849.94	0.0929061	0.181479	0.343575	0.602309	849.79	1051.07	618.95	753.97	769.86	443.65
EGO55_07300	AZI38176.1	1617622	1618032	nuclear transport factor 2 family protein	285.913	-0.0270328	0.125434	0.766813	0.893083	63.12	65.18	56.57	58.34	54.5	71.92
EGO55_07305	AZI35806.1	1618131	1618910	DUF72 domain-containing protein	375.666	0.242493	0.187719	0.0314088	0.180769	56.59	53.88	40.69	40.19	33.32	31.16
EGO55_07310	EGO55_07310	1618937	1619328	type II toxin-antitoxin system death-on-curing family toxin	14.6249	0.00863605	0.216542	0.921116	0.964725	4.56	1.6	4.24	2.14	3.41	3.97
EGO55_07315	AZI35807.1	1619335	1619562	AbrB/MazE/SpoVT family DNA-binding domain-containing protein	13.4153	0.0442428	0.22103	0.620128	0.80933	5.97	6.89	4.45	2.46	4.77	6.82
EGO55_07320	AZI35808.1	1619639	1619899	hypothetical protein	62.6892	-0.631816	0.298293	0.000498557	0.00797291	15.64	12.94	16.97	30.38	24.02	26.82
EGO55_07325	AZI35809.1	1619917	1620204	hypothetical protein	64.3064	-0.0707651	0.18228	0.460524	0.700725	17.13	18.28	20.18	16.2	29.02	16.88
EGO55_07330	AZI35810.1	1620215	1622089	phosphomethylpyrimidine synthase ThiC	6613.23	-0.315449	0.174483	0.00562336	0.0555638	240.24	236.8	319.2	336.6	387.29	343.75
EGO55_07335	AZI35811.1	1622116	1622517	hypothetical protein	3137.44	0.110162	0.131623	0.240905	0.504886	810.55	747.46	704.36	510.33	631.37	749.3
EGO55_07340	AZI35812.1	1622844	1623911	sterol desaturase family protein	724.095	0.00376093	0.126495	0.967142	0.987638	67.29	65.1	51.4	60.45	52.12	63.55
EGO55_07345	AZI35813.1	1623921	1625045	acyltransferase	335.441	-0.17925	0.154097	0.0776713	0.292144	22.38	21.58	27.47	30.19	22.66	34.22
EGO55_07350	AZI38177.1	1625250	1627214	S9 family peptidase	798.364	1.13605	0.220798	7.23096e-09	4.11338e-07	48.87	42.82	64.75	24.83	18.25	18.41
EGO55_07355	AZI35814.1	1627369	1628154	sel1 repeat family protein	1662.18	0.0113087	0.105256	0.893629	0.951707	200.3	184	192.39	163.32	179.69	203.98
EGO55_07360	AZI35815.1	1628584	1628763	hypothetical protein	186.996	-0.0715984	0.143033	0.450435	0.694276	88.83	92.52	84.57	76.19	90.54	119.38
EGO55_07365	AZI35816.1	1629641	1630102	DUF1003 domain-containing protein	2167.97	-0.0389345	0.140562	0.677845	0.849517	370.22	479.16	381.03	360.45	488.23	401.76
EGO55_07370	AZI38178.1	1630180	1631031	MipA/OmpV family protein	3125.58	0.044798	0.137502	0.631809	0.817104	311.66	331.29	385.08	367.48	293.68	256.2
EGO55_07375	AZI35817.1	1631129	1631947	universal stress protein	10345.3	-0.0757641	0.178016	0.432208	0.676898	576.06	1091.93	1476.76	1228.42	1158.69	1162.6
EGO55_07380	AZI38179.1	1631970	1632545	DUF2585 domain-containing protein	419.599	-0.0710143	0.13303	0.446675	0.691663	57.29	63.28	67.27	72.24	67.9	57.39
EGO55_07385	AZI35818.1	1632650	1633423	DUF2059 domain-containing protein	1074.46	-0.22863	0.232476	0.0533408	0.244986	75.6	93.38	134.34	190.81	132.92	104.77
EGO55_07390	AZI35819.1	1633548	1635098	phytoene desaturase	1011.24	-0.152127	0.13779	0.11551	0.351921	49.63	47.26	63.41	68.87	53.72	63
EGO55_07395	AZI38180.1	1635107	1635688	TIGR00730 family Rossman fold protein	290.759	-0.251086	0.162327	0.0190789	0.135665	39.46	34.69	41.69	49.37	53.56	45.11
EGO55_07400	AZI35820.1	1635685	1636668	phytoene/squalene synthase family protein	203.453	-0.0495714	0.130557	0.591855	0.791393	19.97	17.88	16.22	18.39	16.39	20.95
EGO55_07405	AZI35821.1	1636732	1638201	glycerol-3-phosphate dehydrogenase	565.653	0.0385916	0.144975	0.68169	0.850688	40.04	35.7	31.7	28.94	25.19	43.65
EGO55_07410	AZI35822.1	1638198	1639445	MFS transporter	1443.99	0.000903814	0.155714	0.99231	0.996564	122.74	101.97	88.79	76.1	82.23	145.46
EGO55_07415	AZI35823.1	1639565	1640680	DNA polymerase IV	176.485	-0.0342286	0.138357	0.714035	0.869983	14.94	12.46	14.38	16.05	11.08	15.16
EGO55_07420	AZI35824.1	1641054	1641308	hypothetical protein	574.709	-0.127672	0.158887	0.19957	0.468112	183.45	166.05	201.53	151.1	233.68	260.42
EGO55_07425	AZI35825.1	1641492	1642781	hypothetical protein	2578.56	-0.188789	0.161004	0.0683503	0.276876	155.07	136.53	182.81	208.14	212.04	160.92
EGO55_07430	AZI35826.1	1643487	1643948	NUDIX domain-containing protein	74.9508	-0.10931	0.16491	0.26896	0.535499	12.52	12.92	14.38	16.36	11.76	18.31
EGO55_07435	AZI35827.1	1643936	1644556	6-phosphogluconolactonase	396.98	0.120656	0.138228	0.20761	0.474843	66.7	65.53	54.53	57.39	46.43	48.85
EGO55_07440	AZI35828.1	1644632	1645093	DNA starvation/stationary phase protection protein	2908.96	0.0587795	0.163241	0.537694	0.756839	626.12	673.85	499.65	594.09	581.75	350.2
EGO55_07445	AZI35829.1	1645187	1645750	hypothetical protein	686.949	0.243289	0.230932	0.0426335	0.219591	154.12	127.17	113.2	63.19	64.75	129.98
EGO55_07450	EGO55_07450	1645839	1645910	DUF4102 domain-containing protein	299.613	0.104285	0.198966	0.294021	0.55996	452.44	438.61	375.46	168.45	277.41	514.51
EGO55_07460	AZI35830.1	1646628	1648157	UbiD family decarboxylase	155.08	0.241539	0.217084	0.0403906	0.211681	12.17	9.76	10.61	5.3	6.12	10.29
EGO55_07465	AZI35831.1	1648166	1649341	hypothetical protein	1006.09	0.00564569	0.0974955	0.94442	0.976535	78.83	73.01	80.81	72.59	70	79.29
EGO55_07470	EGO55_07470	1650522	1650722	hypothetical protein	27.276	0.177121	0.299654	0.107549	0.342061	13.54	23.06	10.56	4.64	4.99	15.96
EGO55_07475	AZI38181.1	1655837	1656055	hypothetical protein	120.708	0.0559558	0.180084	0.554503	0.768813	63.3	55.24	40.44	31.95	34.34	69.26
EGO55_07480	AZI35832.1	1656413	1657297	LysR family transcriptional regulator	133.926	0.182043	0.226971	0.102104	0.332443	17.68	16.42	14.39	6.64	8.69	17.25
EGO55_07485	AZI35833.1	1657309	1657542	DUF2274 domain-containing protein	2.53344	-0.0403728	0.297612	0.55774	0.770588	1.09	0	1.18	1.2	1.79	0.42
EGO55_07490	AZI38182.1	1657545	1658666	TrbI/VirB10 family protein	13.1071	0.0197146	0.229749	0.816893	0.91537	1.67	0.84	0.82	0.42	1.56	0.87
EGO55_07495	AZI35834.1	1658723	1659706	P-type conjugative transfer protein TrbG	22.3794	-0.00165979	0.202543	0.985183	0.99468	2.59	1.6	1.97	1.23	1.53	3.26
EGO55_07500	AZI35835.1	1659703	1660392	conjugal transfer protein TrbF	12.0856	-0.0213634	0.213491	0.808846	0.911125	1.6	1.59	1.34	1.76	1.82	1.13
EGO55_07505	AZI35836.1	1660392	1661750	P-type conjugative transfer protein TrbL	12.2051	-0.0641664	0.244061	0.468656	0.707961	0.88	0.64	0.54	0.62	0.43	1.72
EGO55_07515	AZI35838.1	1662084	1662854	P-type conjugative transfer protein TrbJ	10.9212	0.153159	0.293744	0.141342	0.391121	2.21	1.53	1.2	1.09	0.43	1.13
EGO55_07520	AZI35839.1	1662857	1665295	conjugal transfer protein TrbE	18.4507	0.0146566	0.216091	0.866983	0.940176	0.73	0.81	0.57	0.34	0.41	1.2
EGO55_07535	AZI35842.1	1665917	1666900	P-type conjugative transfer ATPase TrbB	7.16154	0.00804634	0.252112	0.918594	0.963604	0.95	0.96	0.09	0.38	0.68	0.79
EGO55_07540	AZI35843.1	1667089	1667517	CopG family transcriptional regulator	1.73778	0.0576787	0.326824	0.384316	0.637969	0.4	0.92	0.22	0	0.39	0.23
EGO55_07545	AZI35844.1	1667523	1669508	conjugal transfer protein TraG	23.8567	0.0412912	0.19588	0.654211	0.831682	1.37	1.07	1.02	0.61	1.01	1.32
EGO55_07550	AZI35845.1	1669533	1671272	DUF3363 domain-containing protein	14.601	0.0344703	0.243631	0.679737	0.849922	0.44	1.4	0.64	0.16	0.86	0.95
EGO55_07555	AZI38183.1	1671516	1672274	lytic transglycosylase domain-containing protein	12.0555	0.0460207	0.250505	0.582348	0.786854	2.58	1.45	0.85	0.25	1.32	2.05
EGO55_07560	AZI35846.1	1672299	1672631	DUF736 domain-containing protein	5.79224	0.320343	0.519617	0.0199402	0.138678	3.06	1.89	2.49	0.84	0.75	0.29
EGO55_07580	AZI35850.1	1673989	1674645	cobyrinic acid a,c-diamide synthase	6.67705	0.0518362	0.257455	0.532856	0.752156	1.55	1.2	0.42	0.57	0.51	1.18
EGO55_07585	AZI35851.1	1674642	1675817	replication protein	22.0818	0.110258	0.245699	0.261416	0.526269	3.11	1.4	1.57	0.71	1.28	1.98
EGO55_07590	AZI35852.1	1675836	1676117	DNA-binding protein	5.09861	0.0296801	0.254008	0.711087	0.868078	1.81	2.23	1.31	1.65	0.59	2.07
EGO55_07595	AZI35853.1	1676261	1676857	DUF2285 domain-containing protein	12.4585	0.115525	0.281643	0.224076	0.488128	0.71	2.63	3.86	0.94	1.4	1.63
EGO55_07600	EGO55_07600	1676778	1677023	hypothetical protein	20.0808	0.0581922	0.216233	0.526084	0.747143	5.53	7.03	12	5.69	4.08	9.49
EGO55_07605	AZI35854.1	1677151	1677411	DUF2285 domain-containing protein	440.453	-0.0019568	0.118189	0.9825	0.994148	137.52	164.94	153.77	148.34	142.49	147.89
EGO55_07610	AZI35855.1	1677505	1677771	XRE family transcriptional regulator	1076.28	0.150262	0.170242	0.1429	0.392976	468.27	459.28	290.61	266.6	297.04	361.97
EGO55_07615	AZI35856.1	1678637	1679038	single-stranded DNA-binding protein	18.0211	0.0625193	0.226737	0.492365	0.725413	4.44	5.47	3.67	2.09	2.08	6.29
EGO55_07620	AZI35857.1	1679864	1680280	hypothetical protein	702.723	0.106542	0.15769	0.277302	0.541548	168.48	172	155.32	100.23	116.64	186.76
EGO55_07625	AZI35858.1	1680501	1681415	class D beta-lactamase	907.526	0.0336297	0.120197	0.708277	0.867348	91.47	88.77	94.18	92.07	84.3	75.02
EGO55_07630	AZI38184.1	1681520	1682356	alpha/beta hydrolase	896.03	0.0477424	0.118233	0.593305	0.792002	106.49	90.85	101.3	85.6	77.68	108.27
EGO55_07635	AZI35859.1	1682655	1683107	MarR family transcriptional regulator	1063.96	0.0869686	0.123322	0.340851	0.601902	218.36	249.02	201.43	178.56	195.74	203.47
EGO55_07640	AZI35860.1	1683148	1683549	DUF1398 domain-containing protein	450.576	0.088863	0.130961	0.340789	0.601902	90.13	108.46	123.02	97.47	84.82	91.91
EGO55_07645	AZI35861.1	1683563	1684000	hypothetical protein	97.9927	-0.0510891	0.142862	0.587701	0.78875	18.84	17.58	21.91	20.02	17.74	22.86
EGO55_07655	EGO55_07655	1684217	1684741	hypothetical protein	60.1243	0.0217126	0.158546	0.817213	0.91537	10.37	9.43	11.95	11.37	7.64	10.19
EGO55_07660	AZI35863.1	1685049	1686089	IS110 family transposase	70.6031	0.153903	0.169547	0.134177	0.380236	6.78	6.72	7.09	4.93	4.66	5.98
EGO55_07665	AZI35864.1	1686278	1686703	DUF2892 domain-containing protein	137.759	0.163861	0.242397	0.132648	0.377559	36.14	37.62	31.19	13.36	14.52	40.85
EGO55_07670	AZI35865.1	1686807	1687547	ATP-binding protein	98.4968	-0.0175101	0.169818	0.851101	0.932993	14.23	12.62	8.34	8.18	13.31	13.78
EGO55_07675	EGO55_07675	1687559	1689105	IS21 family transposase	251.145	0.142659	0.153842	0.152282	0.405882	15.67	15.23	17.65	9.71	12.43	15.9
EGO55_07680	EGO55_07680	1689269	1689403	rhodanese-like domain-containing protein	49.5723	-0.0631226	0.196547	0.503335	0.734668	18.9	41.32	30.07	24.88	43.95	34.57
EGO55_07685	AZI35866.1	1689409	1689714	ArsR family transcriptional regulator	114.106	0.0185417	0.186987	0.839831	0.925362	32.24	46.47	24.42	21.34	45.88	26.06
EGO55_07690	AZI35867.1	1689791	1690135	carboxymuconolactone decarboxylase family protein	1383.15	-0.000385003	0.131893	0.996672	0.998193	319.01	385.95	380.55	342.62	388.79	304.65
EGO55_07695	AZI35868.1	1690153	1691082	DUF2493 domain-containing protein	25.8959	-0.0494731	0.213507	0.586611	0.788271	2.74	2.87	1.19	3.01	1.44	3.55
EGO55_07700	AZI35869.1	1691412	1692473	DNA primase	36.9694	0.0922534	0.212465	0.342734	0.60198	4.16	3.62	2.87	2.37	1.42	4.21
EGO55_07705	AZI35870.1	1692473	1696801	methylase	163.797	0.182779	0.223625	0.10037	0.329517	4.48	4.37	3.22	1.81	2.14	4.22
EGO55_07710	AZI35871.1	1696962	1697606	antitoxin of toxin-antitoxin stability system	11.6019	0.071954	0.267495	0.400073	0.649711	2.51	3.04	0.29	1.16	0.91	1.66
EGO55_07715	AZI35872.1	1697599	1698015	hypothetical protein	3.7559	0.0148811	0.275814	0.834961	0.92356	1.43	0.75	0.44	0	0.8	1.4
EGO55_07720	AZI35873.1	1698085	1698642	hypothetical protein	26.8512	0.100574	0.28594	0.26307	0.528162	6.86	8.17	1.49	1.34	1.2	6.8
EGO55_07725	AZI35874.1	1698853	1701027	chromosome partitioning protein ParB	214.794	0.192111	0.304784	0.0907901	0.314918	15.33	14.59	4.54	2.96	4.23	11.27
EGO55_07730	AZI35875.1	1701193	1702140	hypothetical protein	100.79	0.0979395	0.248067	0.303652	0.569008	16.78	12.6	4.77	3.15	5.73	13.95
EGO55_07735	AZI35876.1	1702140	1703090	DUF1738 domain-containing protein	88.9987	0.206775	0.297766	0.0782683	0.292958	13.77	13.05	5.43	3.24	4.31	10.33
EGO55_07740	AZI35877.1	1703166	1703987	hypothetical protein	413.074	0.146296	0.142455	0.133815	0.380066	57.84	45.11	46.24	43.47	33.04	41.87
EGO55_07745	AZI35878.1	1703995	1704498	N-acetyltransferase	728.355	0.120977	0.131016	0.198312	0.467553	158.97	139.97	121.73	122.36	102.31	123.08
EGO55_07750	AZI35879.1	1704503	1704802	DUF1778 domain-containing protein	778.103	0.0926331	0.148881	0.336546	0.598806	303.92	249.81	198.36	202.76	226.76	193.49
EGO55_07755	AZI35880.1	1705071	1705295	hypothetical protein	352.848	0.10883	0.128751	0.242814	0.507019	150.07	143.85	160.33	113.61	139.29	125.75
EGO55_07760	AZI38185.1	1705315	1706967	recombinase family protein	993.788	-0.0769392	0.129847	0.406991	0.654539	52.43	43.67	58.94	61.29	51.67	50.76
EGO55_07795	EGO55_07795	1713475	1714176	hypothetical protein	470.515	0.29003	0.258574	0.0254077	0.159832	83.48	80.24	58.22	33.09	34.76	68.97
EGO55_07830	AZI35881.1	1720312	1721340	glycosyltransferase	615.416	-0.112918	0.139744	0.238505	0.503034	42.9	46.72	60.25	58.03	57.34	51.4
EGO55_07835	AZI35882.1	1721344	1722813	polysaccharide biosynthesis protein	514.177	0.0443695	0.11338	0.613274	0.805693	31.53	32.22	33.45	26.27	28.99	33.47
EGO55_07840	AZI35883.1	1722779	1723780	glycosyltransferase family 2 protein	1037.88	0.0966326	0.100712	0.242417	0.507019	94.14	96.04	104.23	83.98	81.9	90.34
EGO55_07845	AZI35884.1	1723790	1725610	ABC transporter ATP-binding protein/permease	2024.61	-0.094302	0.150218	0.329066	0.591837	76.46	94.52	108.27	118.19	106.06	84.09
EGO55_07850	AZI35885.1	1725619	1727043	MFS transporter	1780.76	-0.0475839	0.119873	0.596523	0.793909	105.05	99.67	124.63	120.86	108.67	103.71
EGO55_07855	AZI38186.1	1727085	1727288	DUF1737 domain-containing protein	771.059	0.00517561	0.117529	0.953635	0.979968	342.3	330.4	355.03	368.14	274.07	338.4
EGO55_07860	AZI35886.1	1727311	1728612	ATP-dependent protease ATPase subunit HslU	2971.69	-0.0565384	0.177772	0.551071	0.766725	127.19	198.38	253.05	262.97	222.35	140.69
EGO55_07865	AZI35887.1	1728632	1729207	ATP-dependent protease subunit HslV	2873.34	-0.0288883	0.155336	0.759003	0.89006	327.81	457.57	530.83	537.09	438.61	347.22
EGO55_07870	AZI38187.1	1729310	1729765	outer membrane protein assembly factor BamE	8654.95	0.0843997	0.135548	0.369857	0.624584	1873.05	2049.37	1505.13	1581.9	1603.83	1443.73
EGO55_07875	AZI35888.1	1729920	1730438	hypothetical protein	837.4	0.0639081	0.124521	0.48399	0.71915	154.21	169.22	130.3	131.94	129.14	141.44
EGO55_07880	AZI35889.1	1730435	1730968	DUF177 domain-containing protein	928.252	-0.0466147	0.109293	0.58903	0.788939	146.38	156.23	156.19	154.44	157.6	150.21
EGO55_07885	AZI35890.1	1731056	1731607	single-stranded DNA-binding protein	2904.01	-0.090551	0.132828	0.334013	0.596282	512.63	384.39	444.43	400.05	491.44	560.83
EGO55_07890	AZI35891.1	1731623	1733512	ferrous iron transporter B	6081.94	-0.162046	0.165896	0.11497	0.351342	314.7	228.6	223.92	250.02	289.36	403.17
EGO55_07895	AZI35892.1	1733509	1733748	ferrous iron transport protein A	145.779	0.0375087	0.154481	0.691157	0.858448	69.11	53.68	47.28	44.7	42.13	66.85
EGO55_07900	AZI35893.1	1733818	1734486	COQ9 family protein	1858.04	-0.0579109	0.160273	0.543481	0.761218	196.93	231.68	283.68	309.03	266.21	179.34
EGO55_07905	AZI35894.1	1734488	1735228	ankyrin repeat domain-containing protein	6316.18	0.00965549	0.138832	0.917488	0.963205	716.81	815.47	793.25	846.95	759.15	577.6
EGO55_07910	AZI35895.1	1735202	1735816	SCO family protein	976.148	-0.209071	0.126893	0.027002	0.167024	120.73	115.22	147.47	148.21	145.27	164.9
EGO55_07915	AZI35896.1	1735804	1736280	YcgN family cysteine cluster protein	279.967	-0.238599	0.166838	0.0266991	0.165859	46.9	37.38	52.03	64.93	53.09	56.46
EGO55_07920	EGO55_07920	1736277	1736998	M48 family peptidase	162.088	-0.37644	0.219116	0.00406705	0.0433021	14.61	14.36	19.42	26.49	21.07	22.76
EGO55_07925	AZI35897.1	1737064	1737507	hypothetical protein	365.214	-0.0935211	0.114365	0.290472	0.557612	69.35	69	72.94	74.59	74.91	75.11
EGO55_07930	EGO55_07930	1737494	1738479	bifunctional diaminohydroxyphosphoribosylaminopyrimidine deaminase/5-amino-6-(5-phosphoribosylamino)uracil reductase RibD	559.412	-0.162328	0.127959	0.0843904	0.306329	45.55	43.02	51.09	59.42	47.04	54.73
EGO55_07935	AZI35898.1	1738464	1739081	riboflavin synthase	971.173	-0.147221	0.147734	0.135987	0.382447	122.63	125.46	135.41	178.44	143.48	125.08
EGO55_07940	EGO55_07940	1739289	1741013	aminotransferase class I/II-fold pyridoxal phosphate-dependent enzyme	6185.11	-0.183644	0.139226	0.0609939	0.262855	272.57	271.56	322.89	318.93	289.96	430.69
EGO55_07945	AZI35899.1	1741102	1741881	DUF1134 domain-containing protein	13054.3	-0.0453989	0.147287	0.630622	0.816364	1273.3	1453.71	1640.25	1714.45	1626.13	1135.72
EGO55_07955	AZI38188.1	1742424	1744208	diguanylate cyclase	4924.19	0.0143252	0.135217	0.877337	0.943519	220.85	268.72	265.42	240.32	265.37	198.93
EGO55_07960	AZI35900.1	1744507	1746474	acetate--CoA ligase	7606.29	0.11776	0.106483	0.168022	0.429409	359.97	344.96	407.3	318.99	312.89	309.87
EGO55_07965	AZI35901.1	1746559	1746930	nuclear transport factor 2 family protein	353.431	0.892088	0.238807	3.82675e-06	0.000110497	131.47	106.64	109.13	48.15	40.89	73.45
EGO55_07970	AZI35902.1	1747215	1751855	autotransporter domain-containing protein	409701	-0.0335435	0.115118	0.704137	0.86605	7900.9	7748.29	7799.28	6857.52	7093.47	9554.22
EGO55_07975	AZI35903.1	1752382	1753740	ammonium transporter	438.588	-0.089415	0.182736	0.360269	0.615705	29.67	26.24	22.88	41.74	16.79	34.2
EGO55_07980	AZI35904.1	1753770	1754108	P-II family nitrogen regulator	90.3914	-0.96447	0.578515	0.000396831	0.00647615	13.05	9.96	11.16	63.3	14.05	28.68
EGO55_07985	AZI35905.1	1754277	1754969	endonuclease	806.174	-0.174083	0.180609	0.100182	0.329517	72.66	91.71	107.97	137.99	113.72	89.79
EGO55_07990	AZI35906.1	1755001	1756536	peptide chain release factor 3	1266.8	-0.196637	0.117038	0.029779	0.175155	69.38	62.7	69.2	79.75	68.12	88.62
EGO55_07995	AZI35907.1	1756647	1757294	hypothetical protein	196.317	0.318895	0.251503	0.0159455	0.121405	30.85	40.98	28.05	16.27	17.28	28.36
EGO55_08000	AZI35908.1	1757291	1757953	hypothetical protein	104.422	0.204083	0.189683	0.0632515	0.265277	14.37	18.25	16.56	9.57	13.24	11.73
EGO55_08005	AZI35909.1	1757973	1758623	DUF1794 domain-containing protein	1649.54	-0.0787894	0.128184	0.394035	0.645071	209.96	180.04	263.75	214.1	223.89	254.8
EGO55_08010	AZI35910.1	1758662	1761061	phenylalanine--tRNA ligase subunit beta	5080.81	-0.169096	0.126499	0.071147	0.280493	163.91	156.16	200.29	181.22	191.52	231
EGO55_08015	AZI38189.1	1761058	1762143	phenylalanine--tRNA ligase subunit alpha	2858.73	-0.0956576	0.094144	0.227581	0.491714	228.14	220.05	232.69	234.44	219.32	262.95
EGO55_08020	AZI35911.1	1762207	1763118	AraC family transcriptional regulator	3579.98	-0.0570972	0.10473	0.498851	0.731648	352.25	333.35	346.19	376.24	304.23	372.07
EGO55_08025	AZI35912.1	1763282	1763641	50S ribosomal protein L20	9684.36	0.0758383	0.166223	0.431886	0.676898	2986.33	2776.55	2043.35	1706.24	1680.74	3169.15
EGO55_08030	AZI35913.1	1763659	1763862	50S ribosomal protein L35	3636.53	0.126423	0.180486	0.212658	0.479175	2208.06	1858.02	1320.16	1082.02	1116.76	1931.25
EGO55_08035	AZI35914.1	1764019	1765347	MFS transporter	4029.04	0.0605606	0.133698	0.515932	0.741675	261.69	311.98	281.44	270.61	266.5	213.12
EGO55_08040	AZI35915.1	1765504	1766286	inositol monophosphatase family protein	1723.7	-0.092791	0.118925	0.302754	0.568395	179.99	178.38	206.44	197.07	169.49	239.41
EGO55_08045	AZI35916.1	1766299	1767234	ribose-phosphate pyrophosphokinase	5994.48	-0.0884457	0.100527	0.28403	0.549833	518.95	575.92	562.54	566.44	568.04	603.32
EGO55_08050	AZI35917.1	1767384	1768370	class II fructose-bisphosphatase	7921.28	-0.216167	0.131423	0.024814	0.159037	615.11	561.12	751.56	765.82	774.93	782.96
EGO55_08055	AZI35918.1	1768474	1769784	homoserine dehydrogenase	8944.9	-0.0876301	0.0949509	0.271611	0.536924	585.12	551.46	635.91	614.7	596.67	636.04
EGO55_08060	AZI38190.1	1769946	1770737	hypothetical protein	15129.8	-0.0080403	0.160297	0.931594	0.969578	1404.89	1724.68	2009.26	1845.14	1985.59	1116.67
EGO55_08065	AZI35919.1	1771157	1771810	energy transducer TonB	23245.1	-0.10595	0.114652	0.232207	0.497078	2972.98	2791.53	3311.56	3310.64	3374.85	3061.84
EGO55_08070	AZI35920.1	1771894	1772670	MotA/TolQ/ExbB proton channel family protein	38156	-0.163538	0.124424	0.0783419	0.292958	3813.62	3606.54	4699.67	4604.17	4722.12	4568.04
EGO55_08075	AZI38191.1	1772795	1773289	biopolymer transporter ExbD	10649.6	-0.11155	0.119585	0.217654	0.484578	1833.55	1567.33	2067.04	1913.18	2057.58	1965.81
EGO55_08080	AZI35921.1	1773325	1773768	biopolymer transporter ExbD	13890.7	-0.0369522	0.106499	0.664244	0.838289	2907.53	2426.77	2987.71	2571.88	2670.56	3061.64
EGO55_08085	AZI35922.1	1773933	1776380	ligase-associated DNA damage response DEXH box helicase	957.082	0.0251493	0.0975059	0.756169	0.889795	35.06	34.95	37.31	33.35	31.89	35.11
EGO55_08090	AZI35923.1	1776583	1777362	DUF2059 domain-containing protein	3228.58	-0.0587195	0.113782	0.504638	0.734978	323.53	368.41	392.23	374.25	376.08	358.75
EGO55_08095	AZI35924.1	1777501	1778781	DUF4010 domain-containing protein	1132.81	-0.0987966	0.105016	0.243371	0.507248	71.51	77.39	78.43	80.4	73.33	88.27
EGO55_08100	AZI35925.1	1778793	1780196	phosphomannomutase/phosphoglucomutase	2606.62	-0.104757	0.097894	0.197381	0.466654	164.47	147.04	166.26	169.64	155.84	182.34
EGO55_08105	AZI35926.1	1780208	1780492	molecular chaperone DnaJ	55.5442	-0.225058	0.231332	0.0559252	0.250499	12.53	12.68	17.48	22.59	21.41	16.03
EGO55_08110	AZI35927.1	1780501	1781322	ATPase	2091.14	-0.149618	0.130734	0.113921	0.350838	212.43	177.37	239.75	260.36	228.05	230.18
EGO55_08115	AZI35928.1	1781417	1782268	pantoate--beta-alanine ligase	1485.93	-0.156941	0.132639	0.0998813	0.329462	123.89	138.77	166.33	166.33	168.22	159.77
EGO55_08120	AZI35929.1	1782378	1783148	penicillin-binding protein activator LpoB	22341.7	-0.0817493	0.11792	0.361533	0.617014	2477.15	2558.96	2436.63	2783.56	2693.62	2381.43
EGO55_08125	AZI35930.1	1783333	1783764	EF-hand domain-containing protein	550.153	-0.0819031	0.162799	0.397583	0.647251	90.76	98.2	130.92	143.18	122.84	86.88
EGO55_08130	AZI35931.1	1783907	1784443	adenine phosphoribosyltransferase	201.164	-0.161076	0.152233	0.10831	0.343112	36.11	26.04	28.35	38.05	32.53	37.48
EGO55_08135	AZI35932.1	1784528	1785379	cytochrome c1	12192.8	-0.0492234	0.105735	0.561784	0.773591	1245.96	1201.22	1331.3	1149.42	1191.7	1487.89
EGO55_08140	AZI35933.1	1785407	1786690	cytochrome b/b6	13816	-0.175792	0.111327	0.0454511	0.225107	866.1	811.08	984.13	1027.97	1002.35	1009.1
EGO55_08145	AZI35934.1	1786708	1787286	ubiquinol-cytochrome c reductase iron-sulfur subunit	7285.06	0.015234	0.0994035	0.852477	0.933039	1237.46	1064.93	1135.19	1092.13	987.57	1169.44
EGO55_08150	AZI35935.1	1787489	1788244	peptidoglycan editing factor PgeF	616.476	-0.0583963	0.11556	0.509909	0.738212	73.69	63.7	76.4	68.61	66.22	85.01
EGO55_08155	AZI35936.1	1788237	1790879	aminopeptidase N	3759.68	-0.166619	0.140897	0.0888646	0.31177	100.66	110.51	135.02	143.21	139.32	123.68
EGO55_08160	AZI35937.1	1790932	1791732	SDR family NAD(P)-dependent oxidoreductase	378.344	-0.0318027	0.133025	0.731412	0.878228	39.61	44.04	41.35	44.03	44.97	35.81
EGO55_08165	AZI35938.1	1791729	1792037	N-acetyltransferase	574.252	-0.184873	0.194436	0.0889927	0.311945	113.4	152.79	160.64	221.31	196.08	134.36
EGO55_08170	AZI35939.1	1793473	1794051	recombinase family protein	1773.02	0.0161763	0.112576	0.853194	0.933039	268.68	259.69	310.25	237.02	246.39	307.47
EGO55_08175	AZI35940.1	1794749	1796188	hypothetical protein	4001.32	0.0828816	0.190946	0.392279	0.644136	343.82	262.73	221.75	141.37	154.15	365.22
EGO55_08185	AZI35941.1	1796706	1797392	2,3-diphosphoglycerate-dependent phosphoglycerate mutase	3437.47	-0.123245	0.100726	0.136271	0.382447	397.54	418.28	458.36	446.64	443.65	489.55
EGO55_08190	AZI35942.1	1797385	1797882	5-(carboxyamino)imidazole ribonucleotide mutase	1235.09	-0.213777	0.129427	0.0252714	0.159715	182.92	188.19	225.47	222.37	246.02	248.54
EGO55_08195	AZI35943.1	1797903	1798961	5-(carboxyamino)imidazole ribonucleotide synthase	2186.46	-0.0367847	0.114102	0.675961	0.848039	182.15	162.75	203.6	165	171.72	212.91
EGO55_08200	AZI35944.1	1798967	1799464	dihydrofolate reductase	404.529	0.0643759	0.128438	0.485282	0.719504	82.83	79.19	67.07	59.57	66.62	76.34
EGO55_08205	AZI38192.1	1799467	1800399	bifunctional riboflavin kinase/FAD synthetase	1370.63	-0.00332422	0.114265	0.969861	0.987973	139.2	124.87	133.4	126.49	106.95	150.9
EGO55_08210	AZI35945.1	1800473	1803403	isoleucine--tRNA ligase	9391.29	-0.261691	0.132562	0.00735905	0.068627	232.67	229.35	293.85	310.5	293.94	338.36
EGO55_08215	AZI35946.1	1803400	1803945	signal peptidase II	944.985	-0.137758	0.138205	0.152573	0.406384	123.53	143.01	161.21	184.02	153.83	150.47
EGO55_08220	AZI35947.1	1803950	1804360	DUF3035 domain-containing protein	5699.2	-0.127704	0.11288	0.147579	0.399313	1078.17	1240.66	1178.75	1278.87	1296.7	1267.3
EGO55_08225	AZI38193.1	1804462	1805784	HlyC/CorC family transporter	4866.2	-0.0863485	0.115115	0.330203	0.592465	349.79	287.45	311.24	352.51	286.53	366.14
EGO55_08230	AZI35948.1	1805993	1806685	OmpA family protein	28272.2	0.107218	0.162822	0.276699	0.540902	3817.1	4559.59	3662.79	3421.17	3764.51	2352.31
EGO55_08235	AZI35949.1	1806807	1807595	3'(2'),5'-bisphosphate nucleotidase CysQ	1115.52	-0.0627644	0.116534	0.48053	0.716907	127.85	116.79	124.54	143.07	109.42	128.65
EGO55_08240	AZI35950.1	1807714	1808913	ADP-forming succinate--CoA ligase subunit beta	21522	-0.208205	0.113331	0.0192844	0.136395	1363.27	1483.55	1515.64	1657.52	1754.61	1716.35
EGO55_08245	AZI35951.1	1809118	1809864	electron transfer flavoprotein subunit beta/FixA family protein	10494.5	-0.121988	0.12544	0.187257	0.45578	1055.6	1167.42	1309.7	1150.37	1406.3	1353.02
EGO55_08250	AZI35952.1	1809900	1810829	electron transfer flavoprotein subunit alpha/FixB family protein	10683.5	-0.195671	0.133882	0.0430425	0.220019	826.67	892.59	1055.06	999.45	1173.88	1134.14
EGO55_08255	AZI35953.1	1810965	1812116	alpha/beta fold hydrolase	477.771	-0.0899827	0.152278	0.351679	0.608335	29.38	36.48	38.36	40.98	43.16	30.55
EGO55_08260	AZI38194.1	1812322	1813527	DUF445 domain-containing protein	754.115	0.0795988	0.145856	0.404512	0.652396	71.3	58.1	50.26	45.41	43.03	65.14
EGO55_08265	AZI35954.1	1813590	1816763	efflux RND transporter permease subunit	5774.88	-0.0509737	0.0967378	0.527211	0.748007	170.7	151.64	158.36	157.37	150.56	177.64
EGO55_08270	AZI35955.1	1816774	1817970	efflux RND transporter periplasmic adaptor subunit	4432.31	-0.0347634	0.111869	0.690188	0.858048	362.74	312.19	308.54	351.2	291	339.86
EGO55_08275	AZI35956.1	1818170	1818436	GlsB/YeaQ/YmgE family stress response membrane protein	5014.51	0.0373956	0.18752	0.686667	0.85564	1809.06	2274.32	1242.26	1598.57	2117.17	834.65
EGO55_08280	AZI35957.1	1818627	1818926	DUF1153 domain-containing protein	4403.79	0.24876	0.22037	0.0367921	0.200966	1664.5	1966.54	1070.24	1002.6	1149.68	930.16
EGO55_08285	AZI35958.1	1818923	1819231	hypothetical protein	154.194	0.162372	0.188405	0.124585	0.367208	47.34	66.86	39.11	32.91	38.41	40.28
EGO55_08290	AZI35959.1	1819345	1820508	tRNA 2-thiouridine(34) synthase MnmA	1534	0.0308045	0.137836	0.741266	0.884299	137.88	119.93	107.24	109.88	85.73	141.5
EGO55_08295	AZI38195.1	1820529	1820849	hypothetical protein	1006.99	-0.0657399	0.112712	0.453322	0.696422	289.34	266.02	262.99	281.92	242.91	323.8
EGO55_08300	AZI35960.1	1820952	1822082	serine hydrolase	1055	0.0388324	0.139297	0.678205	0.849517	96.71	82.93	80.52	70.11	62.59	104.62
EGO55_08305	AZI35961.1	1822170	1823078	cation diffusion facilitator family transporter	1187.15	-0.181749	0.130149	0.0561795	0.251356	99.18	97.74	121.39	125.21	128.35	119.37
EGO55_08310	AZI35962.1	1823096	1823698	pyridoxamine 5'-phosphate oxidase	1155.94	-0.0796153	0.118865	0.375705	0.628353	161.93	155.94	177.64	189.84	170.61	159.47
EGO55_08315	AZI35963.1	1823943	1824854	J domain-containing protein	3047.04	-0.115338	0.164308	0.245311	0.509243	222.89	266.25	329.29	385.14	317.25	243.82
EGO55_08320	AZI38196.1	1825028	1825837	YihY/virulence factor BrkB family protein	767.294	-0.057411	0.131149	0.535693	0.75509	72.66	80.5	93.74	94.1	84.91	75.74
EGO55_08325	AZI35964.1	1825834	1826637	enoyl-[acyl-carrier-protein] reductase FabI	4179.92	-0.183587	0.183303	0.086492	0.309421	341.17	372.17	497.69	568.35	571.81	390.01
EGO55_08330	AZI35965.1	1826698	1827123	GFA family protein	1156.14	0.0125098	0.107953	0.883921	0.946598	244.98	252.08	243	238.71	235.22	224.82
EGO55_08335	AZI35966.1	1827152	1828459	UDP-N-acetyl-D-mannosamine dehydrogenase	2509.97	-0.0986784	0.133602	0.294353	0.560284	134.15	170.51	181.42	173.32	188.74	167.25
EGO55_08340	AZI35967.1	1828531	1829649	UDP-N-acetylglucosamine 2-epimerase (non-hydrolyzing)	3128.49	0.0309963	0.118278	0.728546	0.87753	232.89	288.6	249	227.69	243.17	241.03
EGO55_08345	AZI35968.1	1829862	1830410	hypothetical protein	13773.3	-0.032519	0.144956	0.729265	0.87753	1885.59	2436.98	2287.9	2558.69	2344.75	1741.63
EGO55_08350	AZI35969.1	1830545	1831069	demethoxyubiquinone hydroxylase family protein	852.958	-0.14754	0.129514	0.117438	0.35481	129.28	125.09	147.97	167.93	149.79	139.83
EGO55_08355	AZI35970.1	1831059	1831574	disulfide bond formation protein B	842.663	-0.117594	0.148886	0.228136	0.492247	124.45	119.81	161.1	167.06	163.42	127.57
EGO55_08360	AZI35971.1	1831578	1832924	S41 family peptidase	7913.73	-0.121398	0.161693	0.222181	0.485846	404.12	471.75	561.18	678.2	556.84	430.57
EGO55_08365	AZI38197.1	1833058	1834164	metalloendopeptidase	805.96	-0.103448	0.135628	0.274492	0.539152	68.84	55.71	59.17	63.88	55.26	84.49
EGO55_08370	AZI35972.1	1834280	1834702	23S rRNA (pseudouridine(1915)-N(3))-methyltransferase RlmH	1098.11	-0.0472253	0.152532	0.618024	0.808201	254.36	208.37	211.57	187.69	185.72	337.2
EGO55_08375	AZI35973.1	1834874	1835302	ribosome silencing factor	3222.48	-0.118032	0.133891	0.21256	0.479175	726.23	583.04	571.64	680.46	585.79	845.15
EGO55_08380	AZI35974.1	1835360	1836106	nicotinate-nucleotide adenylyltransferase	2621.79	-0.0451734	0.129916	0.624444	0.811797	371.3	291.51	258.38	308.86	286.07	347.14
EGO55_08385	AZI35975.1	1836070	1837380	glutamate-5-semialdehyde dehydrogenase	4828.58	-0.067254	0.106247	0.429425	0.675076	351.11	302.66	308.67	346.99	302.48	342.34
EGO55_08390	AZI38198.1	1837675	1838754	M23 family metallopeptidase	5084.23	-0.0707545	0.143253	0.455781	0.697241	409.2	362.96	436.37	332.32	386.83	580.32
EGO55_08395	AZI35976.1	1838759	1839148	polymer-forming cytoskeletal protein	1268.57	-0.122529	0.12673	0.187172	0.45578	270.65	249.37	297.6	259.07	285.43	366.73
EGO55_08400	AZI38199.1	1839197	1840801	long-chain fatty acid--CoA ligase	1517.85	-0.162019	0.177318	0.120755	0.359915	61.79	65.05	96.86	109.63	91.12	75.36
EGO55_08405	AZI35977.1	1840972	1841673	DUF1013 domain-containing protein	5609.19	-0.0349247	0.106425	0.681502	0.850688	688.18	698.17	738.49	762.43	673.94	675.21
EGO55_08410	AZI38200.1	1841845	1842903	glycosyltransferase family 1 protein	94.9575	0.462356	0.31133	0.00422915	0.044778	10.12	11.13	9.84	3.7	5.05	8.17
EGO55_08415	AZI38201.1	1842909	1843805	UDP-2,3-diacylglucosamine diphosphatase	381.352	0.905735	0.301449	3.12933e-05	0.000692278	64.29	48.87	45.67	17.06	18.45	33.93
EGO55_08420	AZI35978.1	1843939	1844556	glutathione S-transferase family protein	451.246	-0.235997	0.225827	0.0463183	0.227422	44.87	45.25	70.61	86.8	83.03	53.96
EGO55_08425	AZI35979.1	1844531	1845532	NAD(P)H-quinone oxidoreductase	1886.69	-0.0423796	0.116138	0.632829	0.817378	161.79	159.31	176.7	188.17	155.64	156.71
EGO55_08430	AZI35980.1	1845666	1845872	DUF1192 domain-containing protein	341.731	-0.12229	0.151621	0.213114	0.479176	155.73	127.51	123.46	163.15	171.18	130.58
EGO55_08435	AZI35981.1	1845987	1848368	ATP-dependent Clp protease ATP-binding subunit ClpA	13408.2	-0.330003	0.210103	0.0081589	0.0746725	345.36	385.23	502.48	617.34	631.5	485.41
EGO55_08440	AZI35982.1	1848529	1848927	globin	3868.52	-0.0434727	0.147187	0.644981	0.825677	631.19	869.44	1034.31	920.78	918.88	757.37
EGO55_08445	AZI35983.1	1848991	1849272	DUF167 domain-containing protein	210.48	-0.0695848	0.158248	0.468114	0.707694	76.61	58.22	54.64	64.18	51.57	92.4
EGO55_08450	AZI35984.1	1849275	1849880	gamma carbonic anhydrase family protein	1087.73	-0.142509	0.122273	0.120679	0.359915	152.42	140	155.14	180.12	167.97	154.19
EGO55_08455	AZI35985.1	1849891	1850478	N-acetyltransferase	512.223	-0.197692	0.142106	0.0464732	0.227622	70.15	61.59	77.36	91.39	83	77.39
EGO55_08460	AZI35986.1	1850471	1851466	porphobilinogen synthase	1657.54	-0.246068	0.16992	0.023801	0.154798	126.98	109.55	147.93	186.03	166.89	141.74
EGO55_08465	AZI38202.1	1851518	1853050	M23 family metallopeptidase	2488.76	0.2365	0.138853	0.0173204	0.128435	159.68	172.13	163.58	104.13	129.09	135.22
EGO55_08470	EGO55_08470	1853289	1855861	helicase	4339.84	0.0167371	0.109296	0.846069	0.929136	158.14	132.57	171.54	145.98	140.77	147.15
EGO55_08475	AZI35987.1	1855873	1856193	RNA-binding S4 domain-containing protein	84.2597	0.023568	0.156995	0.802059	0.907876	31.27	20.8	20.69	21.8	22.91	21.81
EGO55_08480	AZI35988.1	1856190	1856528	ferredoxin family protein	5463.8	-0.132713	0.139374	0.168616	0.430124	1269.03	1288.19	1433.19	1720.84	1538.33	1268.58
EGO55_08485	AZI35989.1	1856813	1857346	CarD family transcriptional regulator	11018.8	-0.0968851	0.120641	0.285116	0.551132	1894.59	1706.63	1669.7	1955.15	1966.77	1723.92
EGO55_08490	AZI35990.1	1857533	1857862	hypothetical protein	649	0.0138262	0.131338	0.880843	0.945167	204.64	155.45	178.65	182.06	173.22	148.5
EGO55_08495	AZI35991.1	1857881	1858825	threonylcarbamoyl-AMP synthase	589.942	-0.0368609	0.132431	0.690636	0.858239	57.24	52.04	55.55	57.46	41.83	68.32
EGO55_08500	AZI35992.1	1858984	1859808	DUF815 domain-containing protein	694.243	-0.164641	0.118453	0.0695748	0.279252	64.74	66.84	76.61	74.75	79.82	83.21
EGO55_08505	AZI35993.1	1859887	1861338	sorbosone dehydrogenase family protein	5582.36	-0.224257	0.14238	0.025211	0.159603	287.26	259.75	366.95	382.3	361.69	379.21
EGO55_08510	AZI35994.1	1861537	1862088	hypothetical protein	559.052	-0.123748	0.136653	0.195031	0.465038	75.81	83.4	93.26	108	89.93	85.6
EGO55_08515	AZI35995.1	1862140	1863132	ParB/RepB/Spo0J family partition protein	1398.42	-0.0278544	0.120759	0.75695	0.89006	125.74	103.79	146.52	128.62	115.89	127.78
EGO55_08520	AZI35996.1	1863129	1863905	ParA family protein	1310.08	0.0649643	0.124759	0.477155	0.713413	168.79	146.9	160.3	115.87	136.49	169.31
EGO55_08525	AZI35997.1	1863902	1864549	16S rRNA (guanine(527)-N(7))-methyltransferase RsmG	519.895	0.132984	0.143667	0.171811	0.433185	86.5	72.74	77.88	56.58	52.62	81.93
EGO55_08530	AZI35998.1	1864546	1866393	tRNA uridine-5-carboxymethylaminomethyl(34) synthesis enzyme MnmG	2396.71	-0.0221324	0.0982335	0.785581	0.903787	118.47	105.47	124.01	110.16	110.66	120.01
EGO55_08535	AZI35999.1	1866482	1867759	tRNA uridine-5-carboxymethylaminomethyl(34) synthesis GTPase MnmE	1220.79	-0.0865329	0.117535	0.333699	0.596138	79.8	77.51	88.8	92.93	86.65	80.26
EGO55_08540	AZI36000.1	1867813	1868076	hypothetical protein	975.587	-0.133589	0.148093	0.173691	0.435814	288.02	279.11	341.79	419.47	330.81	295.37
EGO55_08545	AZI36001.1	1868181	1868879	dienelactone hydrolase family protein	4678.51	-0.122673	0.174571	0.223084	0.48675	428.07	492.13	697.84	730.87	705.41	478.22
EGO55_08550	AZI38203.1	1868893	1870479	FMN-binding glutamate synthase family protein	3198.75	-0.0850756	0.164031	0.380846	0.633815	131.73	141.72	231.96	198.58	206.38	156.11
EGO55_08555	AZI36002.1	1870540	1871805	transcription termination factor Rho	13876.4	0.0921454	0.140212	0.332923	0.595286	1281.11	961.36	922.26	937.58	712.74	1023.14
EGO55_08560	AZI36003.1	1872007	1872450	CopD family protein	1016.73	-0.22291	0.146065	0.0277583	0.169011	169.53	166.31	206.76	243.11	220.98	204.31
EGO55_08565	AZI36004.1	1872482	1873507	uroporphyrinogen decarboxylase	2866.91	-0.059474	0.109266	0.490846	0.724175	238.91	242.1	251.52	246.15	213.82	293.11
EGO55_08570	AZI36005.1	1873830	1874675	kinase/pyrophosphorylase	804.211	-0.140586	0.15641	0.159593	0.416447	71.88	75.03	84.19	112.48	84.86	73.9
EGO55_08575	AZI36006.1	1874672	1875271	septum formation protein Maf	317.447	-0.139882	0.174182	0.170936	0.432719	36.15	37.31	53.36	57.38	55.44	39.7
EGO55_08580	AZI36007.1	1875268	1876143	shikimate dehydrogenase	579.536	-0.0776537	0.147616	0.416617	0.664195	50.29	49.77	68.67	62.94	67.64	50.61
EGO55_08585	AZI36008.1	1876140	1876739	dephospho-CoA kinase	265.592	-0.109848	0.152247	0.260637	0.525639	30.19	32.34	47.67	41.83	41.65	41
EGO55_08590	AZI36009.1	1876779	1877465	DNA polymerase III subunit epsilon	3033.15	0.129421	0.114933	0.145926	0.398	449.29	442.98	386.64	337.05	356.07	373.21
EGO55_08595	AZI36010.1	1877505	1878068	ribosome-associated translation inhibitor RaiA	10964.7	-0.315168	0.219172	0.012075	0.0993619	1183.06	1319.31	1737.77	2278.09	2132.44	1593.08
EGO55_08600	AZI36011.1	1878195	1878656	PTS sugar transporter subunit IIA	3905.95	0.0826106	0.102816	0.323258	0.585711	805.8	797.3	784.23	645.38	663.34	800.36
EGO55_08605	AZI36012.1	1878646	1879107	PaaI family thioesterase	336.816	-0.0543006	0.129792	0.556666	0.769935	68.12	61.04	61.11	75.93	55.72	64.82
EGO55_08610	AZI36013.1	1879109	1879450	DUF1491 family protein	162.722	0.0443037	0.140362	0.636755	0.819773	47.5	46.4	39.12	42.28	32.01	45.77
EGO55_08615	AZI36014.1	1879643	1880314	cell wall hydrolase	6655.9	0.0088154	0.174452	0.924272	0.965808	1023.68	887.39	799.74	515.06	657.51	1416.2
EGO55_08620	AZI36015.1	1880423	1881196	exodeoxyribonuclease III	1541.89	-0.0637557	0.158369	0.504813	0.734978	143.62	144.73	221.72	234.44	151.81	160.42
EGO55_08625	AZI36016.1	1881205	1881546	iron-sulfur cluster insertion protein ErpA	971.339	-0.0807201	0.135982	0.390993	0.64316	224.07	243.48	258.98	301.43	254.87	219.48
EGO55_08630	AZI36017.1	1881629	1882057	CBS domain-containing protein	2469.14	0.169487	0.128879	0.0729044	0.283091	535.3	602.82	570.35	438.85	484.29	423.37
EGO55_08635	AZI36018.1	1882208	1882522	hypothetical protein	423.208	-0.0801435	0.139266	0.397045	0.647251	114.48	106.74	122.14	121.73	93.39	157.11
EGO55_08640	AZI36019.1	1882572	1882943	(2Fe-2S) ferredoxin domain-containing protein	665.522	-0.111415	0.162001	0.259408	0.524894	118.89	144.02	177.33	203.39	167.15	134.61
EGO55_08645	AZI36020.1	1882940	1883527	acyl-CoA thioesterase	195.046	-0.0968118	0.148053	0.315666	0.577656	24.73	26.32	32.32	36.65	27.15	28.61
EGO55_08650	AZI36021.1	1883391	1883849	DUF2497 domain-containing protein	1926.5	-0.0948117	0.140179	0.319555	0.582365	339.84	359.41	361.41	441.67	401.84	313.08
EGO55_08655	AZI36022.1	1883868	1885328	hypothetical protein	2885.3	-0.199101	0.150941	0.0503694	0.236522	147.81	144.53	178.02	219.03	188.02	166.51
EGO55_08660	AZI36023.1	1885331	1885936	protein-L-isoaspartate O-methyltransferase	4350.48	-0.0438274	0.105804	0.605509	0.800244	647.59	635.71	615.54	686.31	598.25	622.53
EGO55_08665	AZI36024.1	1886191	1887717	fumarate hydratase	7283.2	-0.114187	0.11364	0.19632	0.465602	369.29	382.19	461.98	432.38	439.04	443.74
EGO55_08670	AZI38204.1	1887781	1888050	hypothetical protein	199.105	-0.0274844	0.129003	0.764906	0.892393	61.74	69.25	64.93	63.58	68.41	62.66
EGO55_08675	AZI36025.1	1888099	1888950	diacylglycerol kinase	1746.82	-0.0735013	0.167858	0.445504	0.69054	168.61	187.08	158.53	254.59	184.7	127.36
EGO55_08680	AZI36026.1	1888943	1889704	metallophosphoesterase	502.92	-0.0502971	0.124606	0.58116	0.786067	54.92	53.4	65.02	65.87	49.68	61.76
EGO55_08685	AZI36027.1	1889811	1890344	30S ribosomal protein S9	7212.96	-0.0943212	0.110666	0.278647	0.543109	1164.79	1149.67	1157.94	1116.38	1121.97	1466.46
EGO55_08690	AZI36028.1	1890344	1890823	50S ribosomal protein L13	5242.2	-0.0211032	0.119983	0.814123	0.914632	1042.97	907.66	971.64	855	844.78	1191.47
EGO55_08695	AZI36029.1	1890986	1891315	divalent-cation tolerance protein CutA	284.563	-0.330082	0.233885	0.0112292	0.094534	68.82	51.18	65.14	116.76	75.98	77.49
EGO55_08700	AZI36030.1	1891326	1892378	heme A synthase	3065.54	-0.205453	0.135022	0.0347557	0.193563	247.97	213.22	238.32	311.33	272.94	255.86
EGO55_08705	AZI36031.1	1892560	1892931	MerC domain-containing protein	4339.67	0.000959103	0.193133	0.991558	0.996499	1040.08	1416.14	690.48	431.86	1310.88	1287.77
EGO55_08710	AZI36032.1	1892948	1893937	sulfur carrier protein ThiS	5481.37	-0.0913791	0.111148	0.294868	0.560849	444.17	515.22	464.29	475.8	506.84	527.3
EGO55_08715	AZI38205.1	1894054	1894581	hypothetical protein	1076.81	0.0325644	0.137558	0.727038	0.876495	167.37	217.22	180.33	157.96	197.22	159.29
EGO55_08720	AZI36033.1	1894628	1896439	long-chain fatty acid--CoA ligase	2860.62	-0.0734138	0.144607	0.440212	0.684468	113.31	129.37	161.56	150.96	159.12	120.52
EGO55_08725	AZI36034.1	1896525	1898252	gamma-glutamyltransferase	1328.15	-0.123006	0.130863	0.190932	0.460225	68.42	60.96	63	81.09	69.64	63.47
EGO55_08730	AZI36035.1	1898258	1899307	quinone-dependent dihydroorotate dehydrogenase	2477.23	0.0790592	0.137711	0.402067	0.650134	246.41	228.11	199.9	180.81	154.49	247.8
EGO55_08735	AZI36036.1	1899665	1900081	Rrf2 family transcriptional regulator	1059.95	0.0266367	0.182428	0.773497	0.896561	303.5	284.09	121.69	148.55	234.68	255.08
EGO55_08740	AZI36037.1	1900078	1901553	Fe-S cluster assembly protein SufB	2566.08	-0.195584	0.150595	0.0540134	0.246089	140.08	146.58	126.89	148.54	193.7	162.05
EGO55_08745	AZI36038.1	1901550	1902248	DUF559 domain-containing protein	871.75	-0.206602	0.182312	0.0577122	0.254496	101.6	99.12	86.85	95.56	153.75	120.88
EGO55_08750	AZI36039.1	1902314	1903069	Fe-S cluster assembly ATPase SufC	1373.57	-0.188322	0.165257	0.0712797	0.280493	156.72	145.89	125.58	134.39	191.02	208.61
EGO55_08755	AZI36040.1	1903066	1903845	SufD family Fe-S cluster assembly protein	790.853	-0.186776	0.181114	0.0810158	0.298708	96.72	78.66	60.09	80.62	99.43	121.79
EGO55_08760	AZI38206.1	1903869	1905053	cysteine desulfurase	987.139	-0.117648	0.165474	0.237278	0.501507	80.1	69.14	53.64	58.73	78.71	101.82
EGO55_08765	AZI36041.1	1905050	1905523	SUF system Fe-S cluster assembly protein	455.953	-0.181641	0.195512	0.0940973	0.322441	83.62	69.94	67.35	61.01	105.44	122.67
EGO55_08770	AZI36042.1	1905523	1905879	iron-sulfur cluster assembly accessory protein	1134.64	-0.0942322	0.126016	0.306596	0.572363	269.46	281	259.73	243.03	311.12	320.01
EGO55_08775	AZI36043.1	1905910	1906329	hypothetical protein	929.3	-0.188821	0.152779	0.0634865	0.265277	167.68	153.56	207.59	244.34	204.95	192.61
EGO55_08780	AZI36044.1	1906486	1907481	adenosine kinase	2470.14	-0.184736	0.117239	0.0411306	0.213619	189.41	197.18	221.76	238.39	237.12	228.92
EGO55_08785	AZI36045.1	1907533	1908831	phosphoribosylamine--glycine ligase	3532.43	-0.0997932	0.104705	0.237889	0.502267	220.92	237.97	239.92	257.19	240.75	244.01
EGO55_08790	AZI36046.1	1908830	1910326	exodeoxyribonuclease VII large subunit	2233.98	-0.159396	0.138888	0.100925	0.330223	120	105.27	140.03	151.56	145.48	127.24
EGO55_08795	AZI36047.1	1910353	1910556	DUF2093 domain-containing protein	688.707	-0.116397	0.152084	0.234835	0.499765	302.27	273.41	258.24	353.97	344.12	249.27
EGO55_08800	AZI38207.1	1910652	1911482	M23 family metallopeptidase	2848.99	-0.0789872	0.10636	0.353908	0.610599	294.36	268.66	328.52	320.75	295.87	310.76
EGO55_08805	AZI36048.1	1911522	1912574	esterase-like activity of phytase family protein	1054.63	0.0849245	0.128842	0.359665	0.615705	108.07	91.31	86.74	81.42	68.25	97.6
EGO55_08810	AZI36049.1	1912614	1912901	50S ribosomal protein L28	13381.1	0.00373653	0.12339	0.967103	0.987638	4449.66	4546.21	3599.18	3781.63	3603.49	4705.51
EGO55_08815	AZI36050.1	1913028	1913486	nucleoside deaminase	311.917	0.0445063	0.118784	0.61915	0.809142	69.12	60.24	59.7	58.13	54.99	58.68
EGO55_08820	AZI38208.1	1913483	1914169	ribonuclease T	414.379	-0.258692	0.209686	0.0288338	0.172376	37.76	38.08	58.55	70.62	61.68	51.8
EGO55_08825	AZI36051.1	1914214	1914657	hypothetical protein	1011.21	-0.134711	0.122338	0.141956	0.391462	179.88	179.94	210.5	230.29	204.79	200.81
EGO55_08830	AZI36052.1	1914720	1915580	carboxylating nicotinate-nucleotide diphosphorylase	3666.16	0.0284897	0.110926	0.742887	0.884887	400.77	373.35	398.73	313.36	356.71	421.33
EGO55_08835	AZI36053.1	1915714	1916508	response regulator	10675.2	-0.0977385	0.135272	0.300649	0.566045	1179.52	969.36	1257.43	990.91	1261.37	1476.79
EGO55_08840	AZI36054.1	1916505	1917698	sensor histidine kinase	2612.23	-0.173952	0.116327	0.053213	0.244682	173.81	167.11	198.9	221.83	191.85	205.94
EGO55_08845	AZI36055.1	1917797	1918528	DsbA family protein	1700.25	-0.231493	0.194815	0.0407897	0.212933	141.76	161.19	224.61	257.19	248.21	192.73
EGO55_08850	AZI36056.1	1918521	1919918	peptidase M48	5343.06	-0.0998993	0.149196	0.301915	0.567627	277.79	317.88	361.52	416.42	362.93	282.86
EGO55_08855	EGO55_08855	1921105	1921629	hypothetical protein	2692.9	-0.0253297	0.120627	0.77826	0.899597	440.33	470.59	456.39	479.09	468.8	399.85
EGO55_08860	AZI38209.1	1921845	1922393	DNA repair protein MmcB-related protein	8581.52	0.15051	0.151727	0.131072	0.374751	1733.3	1597.9	1339.4	1044.75	1046.56	1573.21
EGO55_08870	AZI36057.1	1923435	1925495	ParB/RepB/Spo0J family partition protein	276.836	0.203234	0.250446	0.0799196	0.295488	15.15	13.65	15.4	5.43	6.45	16.13
EGO55_08875	AZI36058.1	1926245	1926547	DUF736 domain-containing protein	8.34299	0.0434371	0.26152	0.588774	0.788862	5.05	2.85	0.61	3.08	0.83	2.25
EGO55_08880	AZI36059.1	1926986	1928053	serine protease	598.644	-0.0564829	0.114353	0.521883	0.745121	45.71	51.71	49.41	51.36	49.53	49.25
EGO55_08885	AZI36060.1	1928236	1928940	hypothetical protein	80.883	-0.0253548	0.173023	0.785793	0.903787	7.84	8.58	13.87	12.31	10.43	7.72
EGO55_08890	AZI36061.1	1928937	1929758	hypothetical protein	668.279	-0.0405295	0.12012	0.652114	0.830894	67.05	64.7	83.51	76.61	68.02	71.68
EGO55_08895	AZI38210.1	1930007	1930894	DNA-processing protein DprA	1129.18	0.106507	0.102084	0.201306	0.468452	127.29	118.37	117.3	102.85	99.67	110.37
EGO55_08900	AZI36062.1	1930887	1931540	hypothetical protein	106.499	-0.019763	0.143084	0.832837	0.923005	16.13	14.65	12.56	14.98	12.4	15.76
EGO55_08905	AZI36063.1	1931543	1932580	DNA-processing protein DprA	195.215	0.178509	0.168306	0.0870879	0.309421	18.76	19.68	19.02	11.86	12	19.11
EGO55_08910	AZI36064.1	1932583	1933830	HAD family hydrolase	157.715	0.121139	0.159592	0.222002	0.485721	12.88	13.22	11.38	8.52	8.17	13.24
EGO55_08915	AZI36065.1	1934388	1935443	hypothetical protein	911.386	0.0105741	0.139097	0.909699	0.959396	69.27	71.04	96.02	83.05	75.1	63.16
EGO55_08920	AZI36066.1	1935440	1936426	RelA/SpoT family protein	847.379	0.0534383	0.121993	0.554984	0.768945	75.75	77.76	87.03	78.36	71.72	64.82
EGO55_08925	AZI36067.1	1936718	1937527	universal stress protein	973.371	-0.238763	0.305664	0.0550359	0.248191	49.14	62.07	123.47	175.88	157.55	60.86
EGO55_08930	AZI38211.1	1937544	1938821	Na+/H+ antiporter NhaA	3267.88	-0.0186162	0.134738	0.840969	0.925578	204.91	197.44	283.07	257.98	194.61	220.78
EGO55_08935	AZI36068.1	1939176	1939403	hypothetical protein	321.555	-0.145739	0.144683	0.137175	0.384129	114.9	114.05	116.14	157.94	124.26	118.55
EGO55_08940	AZI36069.1	1939623	1939898	HU family DNA-binding protein	1627.46	-0.343081	0.16211	0.00202666	0.0253779	434.51	379.98	517.47	610.8	595	580.91
EGO55_08945	AZI36070.1	1940245	1941087	DUF945 domain-containing protein	61.7247	0.683826	0.338064	0.000553991	0.00858362	8.27	9.88	8.32	4.87	2.78	5.07
EGO55_08950	AZI36071.1	1941288	1941500	XRE family transcriptional regulator	567.195	-0.0266202	0.124428	0.769695	0.894869	263.55	243.05	201.42	225.57	233.06	245.13
EGO55_08955	AZI36072.1	1941651	1941914	DUF2285 domain-containing protein	670.556	-0.0293224	0.108313	0.73269	0.878565	245.17	204.72	227.86	224.4	208.93	237.92
EGO55_08960	AZI36073.1	1942073	1942327	hypothetical protein	41.7576	0.0926475	0.204122	0.342865	0.60198	18.34	20.64	10.49	14.63	8.52	14.49
EGO55_08965	AZI36074.1	1942230	1942856	DUF2285 domain-containing protein	11.5844	0.0500747	0.237982	0.565437	0.776136	1.09	1.63	2.94	0.74	1.2	2.33
EGO55_08970	AZI36075.1	1942987	1943250	DNA-binding protein	3.25308	0.00849814	0.268926	0.907742	0.95851	1.29	1.79	0.35	0.71	1.27	1.1
EGO55_08975	AZI36076.1	1943253	1944125	RepA replication protein	13.578	0.0915694	0.251857	0.32613	0.589223	2.34	1.62	1.06	1.07	0.48	1.78
EGO55_08980	AZI36077.1	1944304	1944942	cobyrinic acid a,c-diamide synthase	164.881	0.546585	0.362744	0.00274056	0.0315403	38.87	30.12	23.97	9.34	13.08	22.98
EGO55_08990	AZI36078.1	1945196	1945672	DUF2840 domain-containing protein	3.08739	0.0609054	0.302071	0.408222	0.655989	0.89	0.99	0.39	0.78	0	0.41
EGO55_08995	AZI36079.1	1945669	1946250	S26 family signal peptidase	6.16795	-0.0886286	0.275289	0.316145	0.578242	0.73	1.08	0.32	1.28	1.15	1
EGO55_09000	AZI36080.1	1946219	1946554	DUF736 domain-containing protein	51.8827	0.0143614	0.186824	0.875444	0.943519	20.5	13.56	8.51	10.55	11.44	17.65
EGO55_09005	AZI38213.1	1946559	1947287	lytic transglycosylase domain-containing protein	33.2117	0.195785	0.266042	0.0893774	0.312693	6.07	4.85	4.3	1.54	3.21	4.4
EGO55_09010	AZI36081.1	1947541	1949304	DUF3363 domain-containing protein	74.1893	0.150787	0.228585	0.156927	0.412464	5.64	4.68	3.09	1.85	2.65	4.57
EGO55_09015	AZI36082.1	1949400	1949597	type II toxin-antitoxin system VapB family antitoxin	52.0595	-0.0629604	0.166667	0.510228	0.738273	24.06	23.41	19.1	25.44	25.33	21.61
EGO55_09020	AZI36083.1	1949594	1949965	type II toxin-antitoxin system VapC family toxin	622.844	0.0321494	0.135137	0.729491	0.87753	123.69	172.11	168.16	135.18	150.52	138
EGO55_09025	AZI36084.1	1950365	1952362	conjugal transfer protein TraG	129.724	0.123332	0.198981	0.226056	0.489481	5.58	6.17	8.27	3.27	3.89	7.64
EGO55_09030	AZI38214.1	1952379	1952816	CopG family transcriptional regulator	5.59092	0.0463157	0.273188	0.550941	0.766725	2.72	0.36	1.05	0.43	0.76	1.55
EGO55_09035	AZI38215.1	1953005	1953979	P-type conjugative transfer ATPase TrbB	86.249	0.260254	0.324311	0.0439252	0.221558	13.7	10.88	6.62	2.68	3.94	9.67
EGO55_09040	AZI36085.1	1953976	1954308	conjugal transfer protein TrbC	4.42327	-0.00680439	0.259072	0.929148	0.968342	1.28	1.89	0.28	1.12	1	1.46
EGO55_09045	AZI36086.1	1954308	1954580	conjugal transfer protein	4.65977	0.0994548	0.321402	0.228645	0.492941	1.87	3.45	1.01	2.05	0.31	0.36
EGO55_09050	AZI36087.1	1954596	1957046	conjugal transfer protein TrbE	45.706	0.02309	0.17337	0.804297	0.909312	1.91	2.05	1.2	1.56	1.64	1.51
EGO55_09055	AZI36088.1	1957043	1957765	P-type conjugative transfer protein TrbJ	10.758	0.0549786	0.247709	0.522652	0.745121	1.29	2.5	0.77	1.81	0.69	0.81
EGO55_09065	AZI36090.1	1958059	1959438	P-type conjugative transfer protein TrbL	77.3417	0.125554	0.209861	0.219934	0.485129	6.16	6.6	4.61	2.7	3.27	6.62
EGO55_09070	AZI36091.1	1959445	1960128	conjugal transfer protein TrbF	55.0519	0.173459	0.209997	0.111408	0.347687	10.07	8.38	6.88	5.46	4.52	7.68
EGO55_09075	AZI36092.1	1960125	1961162	P-type conjugative transfer protein TrbG	34.2032	0.103315	0.196249	0.298019	0.564026	3.77	3.63	2.58	2.07	2.66	2.81
EGO55_09080	AZI36093.1	1961159	1962514	TrbI/VirB10 family protein	31.105	0.0653678	0.198177	0.488913	0.721859	1.88	2.9	1.97	2.34	1.17	1.94
EGO55_09085	AZI36094.1	1962511	1962729	DUF2274 domain-containing protein	17.0663	0.0843755	0.222215	0.375758	0.628353	5.44	8.97	9.69	4.69	6.87	5.77
EGO55_09090	EGO55_09090	1962740	1963046	hypothetical protein	60.1664	0.0539452	0.158971	0.570574	0.777928	21.61	17.91	16.23	15.19	16.06	17.1
EGO55_09095	AZI36095.1	1963105	1964004	LysR family transcriptional regulator	216.115	0.106351	0.1649	0.281067	0.546235	25.23	21.65	24.3	13.37	17.36	26.36
EGO55_09100	AZI36096.1	1964287	1966788	heavy metal translocating P-type ATPase	723.525	-0.0410002	0.110523	0.636432	0.819623	26.65	24.49	25.44	22.89	25.89	28.14
EGO55_09105	AZI36097.1	1966858	1967208	hypothetical protein	18.6064	0.0651507	0.217822	0.481734	0.717377	5.82	7.16	2.89	4.52	3.81	3.88
EGO55_09110	AZI36098.1	1967378	1967674	hypothetical protein	11.3072	-0.0590918	0.223817	0.515773	0.741675	2.86	3.44	2.8	3.14	3.38	4.58
EGO55_09115	AZI38216.1	1967769	1968377	cation transporter	18.9391	0.0331344	0.201694	0.715317	0.870827	2.93	3.35	2.58	1.99	1.92	3.83
EGO55_09120	AZI36099.1	1968367	1968879	hypothetical protein	20.4443	0.0614275	0.212872	0.507204	0.736034	5.47	3.22	3.24	2.91	1.95	4.55
EGO55_09125	AZI36100.1	1968927	1969430	hypothetical protein	29.2187	0.0197745	0.201568	0.826104	0.920152	7.26	5.61	3.3	5.37	2.65	6.75
EGO55_09130	AZI36101.1	1969427	1972669	CusA/CzcA family heavy metal efflux RND transporter	326.823	0.0587722	0.158477	0.537597	0.756839	11.43	9.28	8.05	6.9	6.49	11.63
EGO55_09135	AZI36102.1	1972673	1973842	efflux RND transporter periplasmic adaptor subunit	51.6339	0.0328051	0.161514	0.727592	0.876898	4.07	4.1	4.18	4.39	3.36	3.32
EGO55_09140	AZI36103.1	1973845	1975113	TolC family protein	171.033	-0.0197768	0.140623	0.832385	0.922961	13.34	12.57	9.96	13.01	10.08	12.57
EGO55_09145	AZI36104.1	1975714	1976364	cation transporter	238.681	0.156298	0.168095	0.12814	0.369897	47.43	34.51	29.2	26.8	26.45	30.77
EGO55_09150	AZI36105.1	1976432	1976890	MerR family transcriptional regulator	1017.2	-0.0747731	0.145759	0.432642	0.676898	160.29	176.45	229.95	246.75	173.7	188.1
EGO55_09155	AZI38217.1	1976928	1977176	energy transducer TonB	195.794	0.0922761	0.131041	0.323056	0.585711	83.69	70.67	71.51	66.69	58.74	66.77
EGO55_09160	AZI36106.1	1977660	1979834	TonB-dependent receptor	6151.42	-0.131419	0.179348	0.196925	0.466051	245.07	264.06	163.48	272.42	326.95	215.83
EGO55_09165	AZI36107.1	1979934	1980350	hypothetical protein	2462.1	-0.0785514	0.163878	0.41626	0.664195	527.86	585.5	363.07	576.54	625.89	431.35
EGO55_09170	AZI36108.1	1980507	1981301	universal stress protein	968.07	-0.159179	0.141744	0.103908	0.336118	89.12	97.83	110.02	133.66	109.12	104.45
EGO55_09175	AZI36109.1	1981523	1982890	DUF4102 domain-containing protein	699.375	-0.0627898	0.135451	0.502175	0.734067	38.17	43.41	50.92	51.15	46.49	40.51
EGO55_09180	AZI36110.1	1983140	1984438	MFS transporter	1229.67	-0.0491478	0.141822	0.601385	0.797235	67.7	88.35	90.63	91.71	91.04	71.03
EGO55_09185	AZI36111.1	1984522	1985082	TetR/AcrR family transcriptional regulator	959.336	0.0164878	0.146299	0.860435	0.936903	142.51	184.42	141.6	144.18	170.27	120.45
EGO55_09190	AZI36112.1	1985187	1987940	EAL domain-containing protein	809.878	0.020412	0.117865	0.818891	0.916992	27.8	25.36	27.57	23.95	27.43	23.8
EGO55_09195	AZI36113.1	1988552	1989838	glycosyltransferase	298.107	-0.00168923	0.148375	0.985624	0.99468	23.06	18.62	21.08	14.5	24.03	21.61
EGO55_09200	AZI36114.1	1989997	1990674	DNA-binding response regulator	731.989	0.0628606	0.118923	0.483576	0.71915	103.62	94.43	105.73	101.96	80.24	87.62
EGO55_09205	AZI36115.1	1990674	1992038	sensor histidine kinase	536.212	0.035666	0.11252	0.68339	0.852065	38.13	34.47	36.03	33.63	28.96	37.75
EGO55_09210	AZI36116.1	1992060	1993310	TetR/AcrR family transcriptional regulator	366.649	0.080151	0.119862	0.374188	0.626413	28.01	26.81	28.39	25.36	20.38	27.05
EGO55_09215	AZI36117.1	1993396	1995726	arylsulfatase	1313.13	1.56364	0.169604	1.48475e-23	3.11173e-21	69.8	79.53	81.3	27.14	21.22	23.15
EGO55_09220	AZI36118.1	1995781	1998114	TonB-dependent receptor	2761.96	2.94947	0.24907	4.30114e-33	1.31747e-30	153.49	238.9	175.75	20.55	17.83	30.58
EGO55_09225	AZI38218.1	1998251	1999093	hypothetical protein	145.249	1.02965	0.21208	4.63804e-08	2.02952e-06	20.28	24.69	19.37	8.96	8.62	10.15
EGO55_09230	AZI38219.1	1999105	2000451	DUF839 domain-containing protein	626.738	1.01852	0.188102	3.32722e-09	2.10302e-07	54.18	54.06	64.8	20.15	28.17	27.72
EGO55_09235	AZI36119.1	2000630	2001655	glycosyltransferase family 2 protein	2884.06	-0.0235159	0.142517	0.801715	0.907876	219.85	261.86	265.46	298.89	244.36	196.45
EGO55_09240	AZI36120.1	2001648	2003276	hypothetical protein	1349.16	0.0111181	0.120958	0.901677	0.956265	68.29	74.31	83.54	74.85	73.06	65
EGO55_09245	AZI36121.1	2003273	2004232	TIGR00374 family protein	876.062	0.127112	0.118972	0.160018	0.417284	97.81	86.25	80.73	72.4	72.78	74.85
EGO55_09250	AZI36122.1	2004229	2005932	hypothetical protein	901.97	0.0784983	0.135989	0.403876	0.651898	58.4	51.17	41.47	41.56	38.11	50.9
EGO55_09255	AZI36123.1	2005985	2007172	acetyl-CoA C-acyltransferase	4743.78	-0.190453	0.12334	0.0404011	0.211681	301.91	329.17	341.4	332.57	378.96	433.2
EGO55_09260	AZI38220.1	2007307	2008053	3'(2'),5'-bisphosphate nucleotidase CysQ	971.332	-0.451041	0.170476	0.000173746	0.00315916	102.93	85.39	94.61	140.5	113.33	152.29
EGO55_09265	AZI36124.1	2008068	2009987	sulfate adenylyltransferase subunit CysN	3214.58	-0.49977	0.158613	2.32663e-05	0.000535528	113.98	111.17	136.09	186.73	164.32	172.68
EGO55_09270	AZI36125.1	2009987	2010886	sulfate adenylyltransferase subunit CysD	2211.42	-0.420423	0.218911	0.00182059	0.0230879	154.99	162.61	206.36	222.87	220.72	337.6
EGO55_09275	AZI36126.1	2011029	2012135	LuxR family transcriptional regulator	421.54	-0.0897755	0.134434	0.339778	0.601902	36.03	28.17	32.84	39.86	32.69	32.15
EGO55_09280	AZI36127.1	2012213	2012959	hydroxyacylglutathione hydrolase	1299	-0.14355	0.151747	0.148432	0.400521	126.38	147.96	149.08	175.85	183.37	134.85
EGO55_09285	AZI38221.1	2012970	2014280	lipopolysaccharide biosynthesis protein	2544.71	-0.0171307	0.128285	0.851809	0.932993	197.03	156.75	166.37	153.71	145.79	213.96
EGO55_09290	AZI36128.1	2014466	2015212	phosphocholine cytidylyltransferase family protein	1634.22	0.0785638	0.113069	0.37133	0.625376	209.62	218.11	190.33	190.46	162	191.73
EGO55_09295	AZI36129.1	2015188	2016342	glycosyltransferase	2455.92	-0.154109	0.16103	0.128974	0.371616	132.62	161.94	217.59	221.72	203.69	187.56
EGO55_09300	AZI36130.1	2016358	2016786	HIT family protein	505.065	-0.0781443	0.126451	0.395699	0.646563	107.85	93.02	102.59	104.38	116.69	98.59
EGO55_09305	AZI36131.1	2016783	2017916	CDP-alcohol phosphatidyltransferase family protein	1736.37	-0.049717	0.107956	0.562117	0.773713	143.63	126.15	134.08	126.61	125.36	158.02
EGO55_09310	AZI36132.1	2018147	2019190	diacylglycerol kinase	2663.81	-0.0248461	0.112564	0.776277	0.898325	247.99	219.12	214.31	207.68	204.53	262.73
EGO55_09315	AZI36133.1	2019197	2020129	hypothetical protein	631.388	0.0418518	0.151903	0.657871	0.833108	75.57	60.62	53.79	46	47.03	77.95
EGO55_09320	AZI36134.1	2020126	2020896	GTP--adenosylcobinamide-phosphate guanylyltransferase	691.132	0.0278394	0.156469	0.767411	0.893518	96.97	88.54	63.18	60.86	63.52	104.54
EGO55_09325	AZI36135.1	2020921	2021415	DUF2141 domain-containing protein	16438.9	0.082528	0.164973	0.394558	0.645493	3179.63	3703.6	2785.76	3061.73	2984.98	1835.78
EGO55_09330	AZI36136.1	2021584	2022252	ribulose-phosphate 3-epimerase	2290.42	0.0122703	0.136031	0.894926	0.951815	344.79	234.14	360.5	296.48	248.47	340.23
EGO55_09335	AZI38222.1	2022333	2024144	heparinase	4037.23	0.0537639	0.119145	0.548998	0.765713	228.64	195.35	199.44	204.61	181.54	172.46
EGO55_09340	AZI36137.1	2024152	2025741	bifunctional phosphoribosylaminoimidazolecarboxamide formyltransferase/IMP cyclohydrolase PurH	12780.8	-0.0675249	0.0916823	0.386136	0.639597	700.27	698.81	709.08	711.03	709.47	733.56
EGO55_09345	AZI36138.1	2025848	2026081	hypothetical protein	39.735	0.0726258	0.192088	0.447762	0.692422	16.36	21.82	11.83	13.56	15	11.22
EGO55_09350	AZI36139.1	2026153	2026617	transcriptional repressor	7155.11	0.270913	0.156211	0.0107237	0.0916348	1637.24	1674.87	1465.68	1212.22	1171.63	1010.77
EGO55_09355	AZI36140.1	2026675	2028597	1-deoxy-D-xylulose-5-phosphate synthase	7006.8	0.0362979	0.0959809	0.650929	0.829972	328.8	344.99	330.67	309.96	284.23	337.19
EGO55_09360	AZI36141.1	2028615	2029301	MFS transporter	396.399	-0.16958	0.153244	0.0929394	0.32042	48.66	43.45	46.6	63.28	56.45	46.28
EGO55_09365	AZI36142.1	2029337	2030992	peptide MFS transporter	2828.82	-0.155358	0.194981	0.141135	0.390819	105.7	126.09	165.36	183.77	203.99	114.08
EGO55_09370	AZI36143.1	2031457	2031738	integration host factor subunit beta	6606.97	-0.139129	0.133531	0.143758	0.394788	2049.13	2005.15	1741.2	2204.31	2378.26	1999.07
EGO55_09375	AZI36144.1	2031772	2032236	YeeE/YedE family protein	1164.84	-0.233523	0.142551	0.0201806	0.139513	206.69	194.11	190.87	204.24	250.54	280.82
EGO55_09380	AZI38223.1	2032236	2032661	YeeE/YedE family protein	527.388	-0.128908	0.143497	0.184442	0.451967	115.2	97.74	92.91	94.83	115.16	141.28
EGO55_09390	AZI36145.1	2033014	2034402	FAD-binding protein	1254.33	-0.0969742	0.109456	0.262743	0.527872	79.11	71.66	81.44	84.36	82.55	79.38
EGO55_09395	AZI36146.1	2034641	2035258	PilZ domain-containing protein	1484.44	-0.0838039	0.130386	0.367763	0.622318	242.22	198.3	174.07	208.63	222.86	226.4
EGO55_09400	AZI36147.1	2035398	2036663	ABC transporter permease	723.755	-0.00964822	0.128054	0.916139	0.962709	43.13	52.56	58.3	43.63	51.82	54.07
EGO55_09405	AZI36148.1	2036660	2037658	ATP-binding cassette domain-containing protein	793.947	0.065823	0.124024	0.470483	0.709108	63.85	80.05	80.26	61.08	67.85	68.91
EGO55_09410	AZI36149.1	2037704	2038780	tRNA epoxyqueuosine(34) reductase QueG	1834.58	-0.0214115	0.114754	0.80813	0.911092	136.62	153.61	165.68	162.42	131.37	154.83
EGO55_09415	AZI36150.1	2038764	2039990	NAD(P)/FAD-dependent oxidoreductase	7469.99	-0.219809	0.152029	0.0326574	0.185824	414.11	453.16	570.42	636.18	594.75	551.05
EGO55_09420	AZI36151.1	2040066	2041049	LLM class flavin-dependent oxidoreductase	1877.48	-0.128987	0.170154	0.20094	0.468401	124.47	156.4	179.93	193.32	214.54	137.05
EGO55_09425	AZI36152.1	2041046	2041915	hypothetical protein	3019.69	-0.0751047	0.149662	0.43246	0.676898	261.81	305.56	315.81	368.89	339.38	241.06
EGO55_09430	AZI36153.1	2041918	2042667	alpha/beta hydrolase	985.039	-0.0983721	0.116723	0.270949	0.536846	113.06	102.75	120.56	132.85	109.31	117.97
EGO55_09435	AZI36154.1	2042744	2044735	threonine--tRNA ligase	7227.15	-0.189204	0.114774	0.0344511	0.192405	275.48	277.91	336.77	348.4	326.28	358.61
EGO55_09440	AZI36155.1	2044987	2045973	agmatine deiminase family protein	1168.45	-0.153665	0.113406	0.0828779	0.303327	95.31	94.55	105.35	104.26	100.76	128.46
EGO55_09445	AZI36156.1	2045996	2047690	M28 family peptidase	1460.99	-0.174703	0.124042	0.0601521	0.261491	66.09	68.18	77.18	87.57	80.02	77.15
EGO55_09450	AZI36157.1	2047796	2050513	bifunctional [glutamine synthetase] adenylyltransferase/[glutamine synthetase]-adenylyl-L-tyrosine phosphorylase	2987.54	-0.0659151	0.105804	0.437621	0.68177	101.92	84.6	101.33	99.68	89.57	106.85
EGO55_09455	AZI36158.1	2050506	2050979	peroxiredoxin	501.489	-0.317029	0.15988	0.00371121	0.0404878	77.7	72.92	90.32	114.94	102.61	100.92
EGO55_09460	AZI36159.1	2051004	2051795	DUF455 family protein	645.605	-0.0965978	0.136507	0.307419	0.572363	75.82	63.18	67.45	62.78	68.8	95.51
EGO55_09465	AZI36160.1	2051947	2052594	M23 family metallopeptidase	22298.3	0.0140493	0.124925	0.877276	0.943519	3413.7	2835.32	3169.37	2388.49	3036.47	3453.75
EGO55_09470	AZI36161.1	2052760	2053647	UTP--glucose-1-phosphate uridylyltransferase	1657.95	-0.168986	0.168002	0.102935	0.334057	118.77	136.86	188.37	195.94	189.54	157.34
EGO55_09475	AZI38224.1	2053732	2055015	UDP-N-acetylglucosamine 1-carboxyvinyltransferase	4742.54	-0.162848	0.136373	0.0918307	0.317422	281.26	264.92	358.27	387.71	326.61	338.49
EGO55_09480	AZI36162.1	2055080	2055328	hypothetical protein	1908.2	0.0420374	0.154115	0.656635	0.832486	790.08	801.97	557.28	709.63	696.1	495.13
EGO55_09485	AZI36163.1	2055322	2055570	aryl-sulfate sulfotransferase	360.616	0.104133	0.131348	0.266547	0.532428	120.92	135.34	163.03	110.15	109.75	131.98
EGO55_09490	AZI36164.1	2055650	2056372	acetoacetyl-CoA reductase	4129.99	-0.00444011	0.16018	0.962183	0.985266	405.03	489.05	650.05	590.34	538.31	348.44
EGO55_09495	AZI38225.1	2056493	2057200	hypothetical protein	10734.6	0.263904	0.182457	0.0195638	0.137638	1768.47	1741.57	1252.58	942.56	1146.76	1212.76
EGO55_09500	AZI38226.1	2057699	2058112	DUF3576 domain-containing protein	6227.33	-0.195994	0.144177	0.0495927	0.234949	1127.68	1157.86	1317.97	1485.26	1586.47	1268.92
EGO55_09505	AZI36165.1	2058136	2060709	leucine--tRNA ligase	11976.4	-0.279566	0.145452	0.0065763	0.0637149	332.18	326.16	423.75	425.29	470.53	486.07
EGO55_09510	AZI36166.1	2060706	2061221	hypothetical protein	1042.09	-0.0967342	0.116267	0.27806	0.542497	175.38	174.16	167.36	174.29	161.96	219.9
EGO55_09515	AZI36167.1	2061218	2062261	DNA polymerase III subunit delta	1021.89	0.00660749	0.120688	0.941419	0.974221	88.23	83.75	94.56	88.11	67.4	99.09
EGO55_09520	AZI36168.1	2062268	2062762	hypothetical protein	50.9626	0.126642	0.205161	0.216395	0.483317	12.89	9.84	9.13	7.35	4.9	11
EGO55_09525	AZI36169.1	2062759	2063202	hypothetical protein	190.482	0.0701246	0.159613	0.465014	0.70511	46.74	40.87	35.95	28.16	28.23	49.05
EGO55_09530	AZI38227.1	2063355	2063885	lipopolysaccharide transport periplasmic protein LptA	1197.31	-0.179724	0.15262	0.0760014	0.290718	174.75	156.67	209.54	244.57	218.61	188.05
EGO55_09535	AZI36170.1	2063888	2064535	LPS export ABC transporter periplasmic protein LptC	1766.42	-0.118174	0.0998515	0.150931	0.404073	234.55	221.24	240.34	260.59	229.82	259.43
EGO55_09540	AZI36171.1	2064555	2065172	ribonuclease D	2571.62	-0.129946	0.125553	0.160901	0.418035	333.75	308.89	400.7	407.74	327.53	432.5
EGO55_09545	AZI36172.1	2065251	2065934	uracil-DNA glycosylase	543.494	-0.0179742	0.131915	0.845686	0.928972	67.27	59.26	86.73	73.65	68.79	66.1
EGO55_09550	AZI36173.1	2065938	2066633	hypothetical protein	160.18	0.0235192	0.147699	0.802284	0.907876	23.34	19.86	20.41	22.92	19.81	15.51
EGO55_09555	AZI36174.1	2066852	2068285	glutamate synthase subunit beta	6055.68	-0.0475511	0.101513	0.566485	0.777027	392.11	354.55	369.88	357.5	340.82	429.4
EGO55_09560	AZI36175.1	2068302	2072942	glutamate synthase large subunit	26903.5	0.000411177	0.102179	0.996058	0.998193	490.38	534.39	546.2	480.82	513.61	509.55
EGO55_09565	AZI36176.1	2073159	2074631	hypothetical protein	1741.15	0.0459962	0.136189	0.622143	0.810118	93.14	120.58	117.07	92.53	112.56	90.23
EGO55_09570	AZI36177.1	2074625	2075920	glycosyltransferase, exosortase A system-associated	795.47	-0.0359953	0.125364	0.693108	0.859532	46.27	54.49	61.79	53.85	56.62	52.29
EGO55_09575	AZI36178.1	2076013	2076219	hypothetical protein	49.4327	-0.0883901	0.178321	0.3653	0.620122	24.24	17.08	17.38	19.83	19.78	28.65
EGO55_09580	AZI36179.1	2076212	2077591	putative O-glycosylation ligase, exosortase A system-associated	918.035	0.0182227	0.10852	0.832025	0.922875	55.96	63.07	62.98	53.27	55.17	62.92
EGO55_09585	AZI38228.1	2077669	2078721	acyltransferase	418.194	0.0354957	0.133996	0.70224	0.865197	32.31	39.91	38.03	30.21	28.81	42.2
EGO55_09590	AZI36180.1	2078748	2079992	polyhydroxyalkanoate depolymerase	7654.67	-0.307783	0.224195	0.014525	0.113409	354.7	471.66	508	649.16	750.14	500.13
EGO55_09595	AZI36181.1	2080173	2082044	ATP-binding cassette domain-containing protein	3650.98	-0.0787186	0.130853	0.397526	0.647251	186.33	142.68	172.7	179.66	142.37	214.3
EGO55_09600	AZI36182.1	2082109	2084259	M13 family peptidase	13591.5	-0.125388	0.171659	0.21305	0.479176	408.23	502.6	616.8	634.88	717.57	450.94
EGO55_09605	AZI36183.1	2084313	2085122	undecaprenyl-diphosphate phosphatase	1790.6	-0.264662	0.15006	0.0109098	0.0930257	160.55	158.37	195.91	201.21	237.61	215.23
EGO55_09610	AZI36184.1	2085200	2085475	GlsB/YeaQ/YmgE family stress response membrane protein	3171.33	0.0741621	0.155366	0.439921	0.684283	1243.45	1271.71	785.56	1021.16	928.99	833.85
EGO55_09615	AZI36185.1	2085508	2085732	hypothetical protein	302.211	-0.142901	0.132454	0.132418	0.377444	108.11	101.25	123.43	136.42	108.46	135.26
EGO55_09620	AZI36186.1	2085859	2086176	hypothetical protein	9373.38	-0.177432	0.128218	0.0602832	0.261507	2274.78	2284.82	2643.11	3044.07	2780.5	2566.5
EGO55_09625	AZI36187.1	2086340	2087347	methyltransferase domain-containing protein	1216.01	-0.36911	0.357045	0.0153383	0.118138	68.35	89.23	62.24	63.95	112.34	247.03
EGO55_09630	AZI36188.1	2087377	2088321	methylenetetrahydrofolate reductase [NAD(P)H]	2019.91	-0.352474	0.327928	0.0166124	0.124881	136.36	161.52	109.84	130.71	189.7	410.83
EGO55_09635	AZI36189.1	2088318	2089367	5-methyltetrahydrofolate--homocysteine methyltransferase	2186.19	-0.305061	0.321944	0.0273005	0.167763	125.64	165.49	106.58	101.2	229.86	377.16
EGO55_09640	AZI38229.1	2089380	2089919	N-acetyltransferase	458.065	-0.167077	0.248011	0.127414	0.369871	59.07	71.72	50.74	36.97	89.3	143.32
EGO55_09645	AZI36190.1	2089936	2092563	methionine synthase	6384.99	-0.0938801	0.205873	0.337013	0.599369	213.83	219.8	139.87	107.42	245.76	365.13
EGO55_09650	AZI38230.1	2092891	2093877	right-handed parallel beta-helix repeat-containing protein	665.778	-0.105843	0.126179	0.252122	0.51617	56.36	55.55	59.08	57	53.43	77.33
EGO55_09655	AZI36191.1	2094086	2094589	N-acetyltransferase	158.443	-0.0145243	0.137132	0.875959	0.943519	32.23	26.19	25.81	26.84	23.55	32.6
EGO55_09660	AZI38231.1	2094586	2095578	GTP cyclohydrolase II	946.719	-0.115306	0.113281	0.191318	0.460722	88.57	73.81	79.9	89.91	78.69	95.17
EGO55_09665	AZI36192.1	2095653	2096444	exodeoxyribonuclease III	1777.1	-0.0499351	0.111828	0.567142	0.777027	198.46	185.18	207.71	221.34	172.32	206.49
EGO55_09670	AZI38232.1	2096964	2097578	outer membrane lipoprotein carrier protein LolA	13547.2	-0.039535	0.132758	0.669777	0.842937	1742.56	2047.21	2009.96	2145.3	2063.63	1640.1
EGO55_09675	AZI36193.1	2097703	2097870	50S ribosomal protein L33	8587.08	0.105547	0.148496	0.276278	0.540525	5626.2	5397.98	3885.44	3554.6	3717.99	5018.9
EGO55_09680	AZI36194.1	2097995	2098417	aminoacyl-tRNA hydrolase	187.836	0.020616	0.139265	0.825168	0.919555	46.05	36.77	39.48	35.95	30.82	47.58
EGO55_09685	AZI36195.1	2098414	2099091	RNA pseudouridine synthase	833.828	-0.0502561	0.124216	0.581067	0.786067	116.29	94.08	112.67	114.48	89.61	127.2
EGO55_09690	AZI36196.1	2099159	2100334	pyridoxal phosphate-dependent aminotransferase	1408.48	-0.10165	0.130676	0.276992	0.541208	105.16	81.03	118.15	110.83	110.93	109.14
EGO55_09695	AZI36197.1	2100334	2102166	aminodeoxychorismate synthase component I	3103.26	-0.00100425	0.104151	0.990472	0.996499	152.71	144.26	161.92	134.16	137.37	169.95
EGO55_09700	AZI36198.1	2102314	2103912	DUF853 family protein	6647	-0.142001	0.195264	0.172301	0.433694	250.8	299.73	421.79	485.55	461.19	270.35
EGO55_09705	AZI38233.1	2103917	2105350	HAMP domain-containing protein	594.419	-0.10399	0.125626	0.259547	0.524894	38.85	29.86	36.67	35.26	35.49	44.14
EGO55_09710	AZI36199.1	2105392	2106168	DNA-binding response regulator	333.973	-0.0857646	0.142433	0.368081	0.622318	33.82	33.67	41.8	47.43	35.71	35.29
EGO55_09715	AZI36200.1	2106172	2106759	hypothetical protein	822.644	-0.125849	0.134695	0.185714	0.453968	100.39	113.29	135.41	133.59	135.45	122.36
EGO55_09720	AZI36201.1	2106965	2107372	cupin domain-containing protein	234.418	-0.139527	0.18312	0.17525	0.43862	41.07	40.82	54.5	64.25	63.09	39.08
EGO55_09725	AZI38234.1	2107369	2109177	aminopeptidase P family protein	3165.5	-0.161404	0.191096	0.127453	0.369871	107.72	134.01	165.65	207.42	186.5	120.5
EGO55_09730	AZI38235.1	2109341	2111413	S9 family peptidase	5359.27	-0.312816	0.171515	0.00557928	0.0552654	173.23	179.89	231.88	280.87	260.15	240.1
EGO55_09735	AZI36202.1	2111424	2111822	acyl-CoA thioesterase	343.925	-0.14596	0.142745	0.134921	0.380761	74.4	67.53	69.37	68.28	75.82	102.59
EGO55_09740	AZI36203.1	2111845	2112957	alanine dehydrogenase	864.455	0.00738695	0.111836	0.932448	0.969961	68.32	69.95	73.11	71	66.45	62.99
EGO55_09745	AZI36204.1	2113152	2115368	TonB-dependent receptor	12087.3	-0.0690093	0.188269	0.469756	0.709028	570.52	443.63	332.76	280.18	482.96	794.85
EGO55_09750	AZI38236.1	2115365	2116474	PepSY domain-containing protein	3039.85	-0.206262	0.218313	0.0701403	0.279727	236.23	190.87	181.86	177.68	248.69	422.64
EGO55_09755	AZI36205.1	2116496	2117176	CDP-alcohol phosphatidyltransferase family protein	3086.77	0.111687	0.115993	0.210694	0.477515	457.62	420.47	426.76	328.79	339.94	440.17
EGO55_09760	AZI36206.1	2117522	2119873	DNA translocase FtsK	7469.44	-0.15551	0.163971	0.127591	0.369871	219.9	244.29	297.54	345.49	328.96	239.77
EGO55_09765	AZI36207.1	2119978	2120526	thiamine phosphate synthase	200.719	-0.060167	0.136859	0.520909	0.745121	27.73	33.05	33.95	37.22	30.9	30.82
EGO55_09770	AZI36208.1	2120549	2121211	YggS family pyridoxal phosphate-dependent enzyme	787.922	-0.0133079	0.118927	0.881716	0.945595	102.76	102.61	114.25	101.46	86.47	125.09
EGO55_09775	AZI36209.1	2121332	2123953	TonB-dependent receptor	526.716	0.223179	0.216985	0.0538695	0.246033	22.67	19.23	22.45	9.46	12.4	21.4
EGO55_09780	AZI36210.1	2124082	2126859	[protein-PII] uridylyltransferase	3558.55	-0.144634	0.114073	0.103379	0.335224	103	103.19	114.48	128.52	115.34	113.82
EGO55_09785	AZI36211.1	2127014	2127910	prolipoprotein diacylglyceryl transferase	3490.14	-0.227518	0.155518	0.028962	0.172376	305.89	268.51	339.63	438.8	368.86	335.16
EGO55_09790	AZI36212.1	2127907	2128983	SAM-dependent methyltransferase	736.291	-0.237842	0.137873	0.0163646	0.123651	53.07	48.43	60.57	71.55	57.81	71.14
EGO55_09795	AZI36213.1	2129730	2132249	DNA topoisomerase (ATP-hydrolyzing) subunit B	7525.14	-0.34555	0.178737	0.00312582	0.0349635	208.31	186.23	272.8	318.68	295.75	298.06
EGO55_09800	AZI36214.1	2132853	2133644	polyphosphate kinase 2	1330.26	-0.121483	0.167885	0.224682	0.488602	109.22	123.29	176.6	177.75	173.16	127.31
EGO55_09805	AZI36215.1	2133743	2134168	hypothetical protein	3184.45	0.0883111	0.129093	0.341487	0.60198	690.61	819.87	624.61	646.05	585.2	598.44
EGO55_09810	AZI38237.1	2134643	2134948	hypothetical protein	3554.88	-0.160754	0.162694	0.115747	0.352372	874.72	863.1	1045.34	1299.1	1183.4	864.9
EGO55_09815	AZI36216.1	2135104	2135337	hypothetical protein	7346.4	0.201959	0.160092	0.0523655	0.242183	4049.5	2672.61	2898.76	2289.68	2402.89	2396.67
EGO55_09820	AZI36217.1	2135544	2135894	hypothetical protein	3017.12	-0.107704	0.182713	0.279719	0.544134	561.94	680.15	834.3	1061.05	866.2	525.76
EGO55_09825	AZI36218.1	2136055	2136684	hypothetical protein	661.869	-0.0167109	0.114918	0.849752	0.931895	100.04	82.55	99.73	93.15	80.39	102.94
EGO55_09830	AZI36219.1	2136739	2137074	DUF1294 domain-containing protein	118.026	-0.0895141	0.17756	0.359735	0.615705	24.05	23.15	39.54	42.2	28.6	28.65
EGO55_09835	AZI36220.1	2137111	2137545	hypothetical protein	618.052	0.0559688	0.117309	0.530219	0.750296	133.74	117.75	146.98	128.04	111.43	117.12
EGO55_09840	AZI36221.1	2137693	2138766	ribonucleotide-diphosphate reductase subunit beta	5306.94	-0.0900129	0.148822	0.349755	0.606947	353.84	346.34	549.54	487.66	459.96	421.87
EGO55_09845	AZI36222.1	2139307	2140257	alpha/beta hydrolase	4023.67	0.233763	0.116298	0.00978936	0.0852704	428.22	393.45	455.78	326.18	285.52	366.43
EGO55_09850	AZI36223.1	2140371	2142416	ribonucleoside-diphosphate reductase subunit alpha	11296.1	-0.0693401	0.119271	0.440512	0.684667	454.74	413.71	569.22	469.84	493.39	531.2
EGO55_09855	AZI36224.1	2142889	2143128	GlsB/YeaQ/YmgE family stress response membrane protein	242.144	0.0903013	0.147788	0.347687	0.605139	82.22	110.96	98.8	66.08	84.27	93.99
EGO55_09860	AZI36225.1	2143117	2143686	ATPase	104.756	-0.00187653	0.159845	0.984013	0.99468	14.92	13.92	21.04	15.71	11.58	20.98
EGO55_09865	AZI36226.1	2143727	2145322	L-aspartate oxidase	1916.72	0.0266752	0.112682	0.760418	0.890301	109.35	99.48	122.09	111.77	94.67	100.58
EGO55_09870	AZI38238.1	2145423	2146379	ABC transporter ATP-binding protein	2019.15	-0.0249621	0.102707	0.764898	0.892393	192.86	174.27	197.64	187.27	163.13	206.55
EGO55_09875	AZI36227.1	2146486	2146737	zinc-finger domain-containing protein	1527.38	0.0545999	0.133049	0.557124	0.770135	612.25	635.94	451.79	496.46	473.91	546.72
EGO55_09880	AZI36228.1	2146795	2148219	metalloprotease TldD	3488.11	-0.215511	0.172885	0.045371	0.22499	163.36	175.64	230.36	280.47	237.23	206.2
EGO55_09885	AZI36229.1	2148304	2148714	hypothetical protein	11875.3	0.0897251	0.161727	0.356411	0.612264	2754.41	3191.59	2487.04	2422.23	2746.92	1670.88
EGO55_09890	AZI36230.1	2148729	2149283	DUF924 domain-containing protein	1381.26	0.191932	0.140708	0.0518281	0.240536	253.32	277.85	217.61	195.5	191.54	185.52
EGO55_09895	AZI36231.1	2149280	2149864	DNA-3-methyladenine glycosylase I	563.098	-0.0117887	0.11642	0.894251	0.951815	86.65	82.85	89.58	89.31	69.57	93.91
EGO55_09900	AZI38239.1	2149909	2150793	alpha/beta fold hydrolase	413.554	-0.108309	0.122205	0.235449	0.499765	38.25	37.37	43.06	38.37	41.27	49.88
EGO55_09905	AZI36232.1	2151175	2151546	AlpA family phage regulatory protein	83.1656	0.0412899	0.179382	0.659261	0.834184	24.92	17.32	21.58	12.29	14.6	29.01
EGO55_09910	AZI36233.1	2151688	2152278	hypothetical protein	237.003	0.114107	0.155853	0.245858	0.509837	35.12	39.61	43.71	35.36	22.48	37.67
EGO55_09915	AZI36234.1	2152307	2152915	hypothetical protein	338.599	-0.0549484	0.139996	0.558938	0.770862	49.02	54.95	40	55.61	47.62	46.94
EGO55_09920	AZI36235.1	2152965	2154152	hypothetical protein	96.7785	0.126946	0.167695	0.206369	0.473911	8.66	8.13	7.61	4.87	5.98	8.18
EGO55_09925	AZI36236.1	2154222	2154464	type II toxin-antitoxin system Phd/YefM family antitoxin	134.643	-0.00758322	0.153002	0.935583	0.971951	56.35	51.08	41.39	52.21	52.96	38.81
EGO55_09930	AZI36237.1	2154464	2154889	PIN domain-containing protein	277.073	-0.0999271	0.147171	0.300472	0.566009	54.51	64.36	43.53	58.69	60.82	62.08
EGO55_09935	AZI36238.1	2154932	2155771	DUF3883 domain-containing protein	230.822	-0.0739732	0.12869	0.423737	0.669335	22.88	24.41	23.5	27.21	21.09	26.74
EGO55_09940	AZI36239.1	2155801	2159094	DEAD/DEAH box helicase	1393.39	-0.11384	0.0995311	0.165623	0.425691	35.35	34.25	38.71	38.41	36.26	41.53
EGO55_09945	AZI36240.1	2159163	2160347	DUF2235 domain-containing protein	675.488	-0.115694	0.129763	0.216412	0.483317	50.75	48.99	43.44	45.82	56.49	56.37
EGO55_09950	AZI38240.1	2161268	2162164	hypothetical protein	467.095	-0.357406	0.197007	0.00375013	0.0406932	39.35	35.91	39.09	43.68	62.05	54.85
EGO55_09955	AZI36241.1	2162804	2163397	hypothetical protein	4772.15	0.0247471	0.14136	0.791404	0.904786	714.79	864.13	634.03	720.91	739.07	574.54
EGO55_09960	EGO55_09960	2163390	2164094	nucleotidyl transferase AbiEii/AbiGii toxin family protein	1996.69	-0.0488187	0.165549	0.60652	0.800783	189.89	281.91	255.98	344.46	238.39	184.67
EGO55_09965	EGO55_09965	2164094	2164246	transcriptional regulator	101.49	0.0127814	0.14365	0.891388	0.951055	53.92	63.67	63.92	62.81	54.62	52.75
EGO55_09970	AZI36242.1	2164212	2165468	site-specific integrase	3782.66	-0.0242347	0.147894	0.79644	0.906639	216.19	256.61	327.14	274.46	303.11	214.49
EGO55_09975	AZI36243.1	2165761	2167323	glutamine-hydrolyzing GMP synthase	9937.88	-0.140375	0.112846	0.111775	0.348146	502.7	512.3	581.32	571.34	522.13	688.13
EGO55_09980	AZI36244.1	2167520	2168416	acetylglutamate kinase	4935.78	-0.0250172	0.0946235	0.753026	0.889132	491.17	491.83	489.39	499.13	439.85	509.89
EGO55_09985	AZI36245.1	2168470	2169027	hypothetical protein	789.978	0.235154	0.213547	0.0437441	0.221333	183.52	168.52	98.88	107	98.4	95.66
EGO55_09990	AZI36246.1	2169127	2169417	YggT family protein	528.36	-0.0772582	0.126908	0.401584	0.650134	166.02	150.09	151.55	190.76	145.89	158.04
EGO55_09995	AZI36247.1	2169414	2170310	bifunctional methylenetetrahydrofolate dehydrogenase/methenyltetrahydrofolate cyclohydrolase FolD	3356.93	-0.22323	0.117579	0.0141284	0.111405	290.72	291.02	321.32	376.19	354.69	346.32
EGO55_10000	AZI36248.1	2170383	2171018	MarC family protein	479.94	-0.154888	0.1202	0.0896778	0.312694	64.46	57.31	65.57	70.7	62.55	80.11
EGO55_10005	AZI36249.1	2171052	2171678	ATP-dependent protease	1554.85	-0.128009	0.171452	0.204547	0.471185	150.03	202.22	246.47	268.87	254.98	186.24
EGO55_10010	AZI38241.1	2171671	2172576	co-chaperone YbbN	3969.84	-0.137596	0.17884	0.179007	0.44467	274.41	344.58	425.77	503.54	454.76	307.36
EGO55_10020	AZI36250.1	2173091	2173495	hypothetical protein	6204.67	0.127106	0.141851	0.188834	0.457383	1799.57	1431.09	1274.13	1141.64	1058.17	1456.76
EGO55_10025	AZI36251.1	2173662	2174774	S-(hydroxymethyl)glutathione dehydrogenase/class III alcohol dehydrogenase	4447.26	-0.143513	0.154853	0.150728	0.403903	307.13	294.89	370.29	446.18	388.43	303.92
EGO55_10030	AZI36252.1	2174800	2175177	VOC family protein	966.984	0.0911361	0.139653	0.337605	0.600045	223.43	228.81	287.04	230.77	212.03	175.68
EGO55_10035	AZI38242.1	2175177	2176016	S-formylglutathione hydrolase	1204.47	0.10495	0.129711	0.260858	0.525639	128.69	120.73	165.96	125.06	108.84	113.55
EGO55_10040	AZI36253.1	2176013	2176438	NADH-quinone oxidoreductase subunit E	117.027	0.0801123	0.146833	0.402118	0.650134	26.35	23.42	29.45	25.62	20.4	20.77
EGO55_10045	AZI36254.1	2176435	2177997	formate dehydrogenase	808.497	0.198862	0.129862	0.0371635	0.201258	57.52	48.4	49.47	38.62	35.56	46.1
EGO55_10050	AZI36255.1	2177987	2180848	formate dehydrogenase subunit alpha	2685.78	0.0838419	0.118326	0.350201	0.607143	101.07	86.41	79.11	74.26	72.83	85.2
EGO55_10055	EGO55_10055	2180872	2181050	formate dehydrogenase	2.2396	0.0582742	0.318739	0.394988	0.645699	1.43	2.63	0.52	0.52	0	1.63
EGO55_10060	AZI36256.1	2181056	2181823	formate dehydrogenase accessory sulfurtransferase FdhD	252.899	0.170059	0.149269	0.0893077	0.312693	34.66	33.45	30.87	24.9	20.57	31.14
EGO55_10065	AZI36257.1	2181867	2182301	hypothetical protein	18935.3	-0.152466	0.107876	0.0769583	0.292144	3866.13	3557.27	3460.78	4287.86	3705.82	4193.62
EGO55_10070	AZI38243.1	2182478	2184538	3-hydroxyacyl-CoA dehydrogenase	9371.15	-0.15714	0.13834	0.105071	0.338781	322.02	361.42	429.97	435.87	458.62	396.8
EGO55_10075	EGO55_10075	2184682	2186849	TonB-dependent receptor	50623.3	-0.0850972	0.306805	0.290808	0.557612	1189.42	2311.67	609.87	329.37	5294.88	2394.91
EGO55_10080	AZI38244.1	2186875	2187429	dCTP deaminase	1050.14	-0.066461	0.177423	0.487212	0.721018	139.15	115.5	222.26	244.58	125.89	157.84
EGO55_10085	AZI36258.1	2187476	2188474	NAD-dependent epimerase/dehydratase family protein	1008.39	-0.0811997	0.115401	0.36016	0.615705	83.44	82.96	94.66	97.22	77.3	100.73
EGO55_10090	AZI36259.1	2188652	2191006	chemotaxis protein CheA	2651.65	0.174314	0.142822	0.0773635	0.292144	97.15	127.13	113.14	75.27	86.73	99.62
EGO55_10095	AZI36260.1	2191003	2191449	chemotaxis protein CheW	178.37	-0.0213711	0.154224	0.820145	0.91788	24.74	41.48	39.63	33.81	30.66	41.76
EGO55_10100	AZI36261.1	2191501	2191866	response regulator	881.563	0.244741	0.20597	0.0354284	0.195667	287.93	299.85	176.21	157.53	161.21	198.98
EGO55_10105	AZI36262.1	2191876	2193030	chemotaxis-specific protein-glutamate methyltransferase CheB	739.005	0.236332	0.166123	0.0277351	0.169011	67.45	73.52	56.95	40.95	44.14	57.83
EGO55_10110	AZI36263.1	2193021	2193851	protein-glutamate O-methyltransferase CheR	229.406	0.0863959	0.160092	0.373037	0.625912	21.49	29.97	28.98	16.28	22.33	27.96
EGO55_10115	AZI36264.1	2193978	2195384	HAMP domain-containing protein	2525.1	-0.0497013	0.136399	0.594767	0.792889	132.27	159.91	176.79	157.15	181.52	141.73
EGO55_10120	AZI36265.1	2195472	2198870	transglutaminase family protein	5957.66	-0.289032	0.173397	0.00997399	0.0861854	128.07	143.06	126.27	139.71	188.93	201.18
EGO55_10125	AZI36266.1	2198867	2201350	hypothetical protein	2602.91	-0.0717473	0.127746	0.436543	0.680534	99.26	92.88	78.22	87.85	84.04	114.41
EGO55_10130	AZI36267.1	2201347	2202222	transglutaminase family protein	717.63	-0.0171444	0.128735	0.851831	0.932993	78.55	71.47	69.3	61.45	64.11	91.13
EGO55_10135	AZI36268.1	2202644	2203621	serine acetyltransferase	515.764	-0.071865	0.176545	0.454788	0.696928	45.66	41.45	44.62	32.81	37.43	79.93
EGO55_10140	AZI38245.1	2203926	2206286	TonB-dependent receptor	680.229	0.152307	0.112543	0.084331	0.306329	26.98	27.55	29.78	21.61	23.22	24.05
EGO55_10145	AZI36269.1	2206328	2207983	arylsulfatase	570.628	0.749659	0.161017	8.18128e-08	3.29069e-06	41.45	37.71	40.11	20.39	18.77	25.89
EGO55_10150	AZI36270.1	2208115	2209296	epoxide hydrolase	143.155	0.975301	0.215549	2.11173e-07	7.7146e-06	16.41	14.82	13.58	5.53	6.43	8.06
EGO55_10155	AZI36271.1	2209300	2210037	nitroreductase	1553.54	-0.152844	0.198647	0.147611	0.399313	114.33	147.32	226.9	250.05	214.59	157.83
EGO55_10160	AZI36272.1	2210167	2210943	enoyl-CoA hydratase	443.863	0.964749	0.157753	7.8531e-11	6.01366e-09	69.29	68.45	70.41	27.5	32.91	37.04
EGO55_10165	AZI36273.1	2210977	2211741	SDR family NAD(P)-dependent oxidoreductase	400.999	0.164184	0.150356	0.100842	0.330223	53.14	46.52	58.13	46.46	39.55	34.82
EGO55_10170	AZI36274.1	2211786	2212388	hypothetical protein	142.924	-0.14985	0.194359	0.153133	0.407005	15.52	16.55	23.26	30.63	21.48	17.74
EGO55_10175	AZI36275.1	2212392	2213186	SDR family oxidoreductase	303.226	-0.211322	0.165867	0.0460258	0.226609	30.49	25.59	33.31	44.24	34.27	33.88
EGO55_10180	AZI38246.1	2213512	2215866	TonB-dependent receptor	1212.6	1.66913	0.250897	1.43619e-14	1.73301e-12	68.55	76.72	70.68	14.86	17.78	28.24
EGO55_10185	AZI36276.1	2216007	2216486	cytochrome c	1374.82	-0.0677399	0.145491	0.475834	0.712597	212.28	243.69	279.48	300.48	270.39	207.83
EGO55_10190	AZI38247.1	2216513	2217169	Ni/Fe-hydrogenase 1 b-type cytochrome subunit	890.298	-0.141623	0.183765	0.169943	0.431028	94.76	82.14	144.92	158.9	132.55	103
EGO55_10195	AZI36277.1	2217203	2217775	TetR/AcrR family transcriptional regulator	292.751	-0.166648	0.152529	0.0977489	0.327769	37.26	43.46	42.19	55.03	49.3	42.59
EGO55_10200	AZI36278.1	2217808	2218980	cytochrome P450	400.924	0.0188115	0.169732	0.840245	0.925362	22.55	33.35	38.78	35.07	31.78	19.15
EGO55_10205	AZI36279.1	2219147	2220331	aromatic ring-hydroxylating dioxygenase subunit alpha	595.708	0.445633	0.234112	0.00165424	0.0214566	44.79	57.01	65.56	27.95	31.52	41.93
EGO55_10210	AZI36280.1	2220465	2221247	SDR family oxidoreductase	274.959	1.44088	0.331482	3.58731e-08	1.64192e-06	55.83	47.66	41.24	12.03	9.39	22.85
EGO55_10215	AZI36281.1	2221409	2221573	rubredoxin	2.38103	0.115733	0.378352	0.14575	0.397837	1.55	2.86	1.68	0.57	1.01	0
EGO55_10220	AZI36282.1	2221570	2222799	cytochrome P450	145.328	0.301358	0.26022	0.0219203	0.146506	9.2	12.71	17.48	9.71	7.07	6.88
EGO55_10225	AZI38248.1	2222975	2223538	TetR/AcrR family transcriptional regulator	186.119	0.0130002	0.126403	0.886772	0.948136	30.16	28.97	31.08	28.78	24.15	32.41
EGO55_10230	AZI36283.1	2223574	2223948	limonene-1,2-epoxide hydrolase	422.638	0.633056	0.214391	4.11532e-05	0.000890608	144.48	111.03	130.15	71.4	58.39	87.9
EGO55_10235	AZI36284.1	2224042	2224914	hypothetical protein	577.01	0.853062	0.182812	1.13884e-07	4.36046e-06	69.76	70.1	96.49	38.58	36.86	42.1
EGO55_10240	AZI36285.1	2225236	2225424	hypothetical protein	563.198	0.909026	0.190871	8.15062e-08	3.29069e-06	393.77	346.65	338.78	145.12	152.11	219.67
EGO55_10245	AZI36286.1	2225453	2225842	hypothetical protein	31.2095	0.463244	0.395404	0.00713192	0.0672388	8.94	9.67	10.88	2.87	3.21	7.48
EGO55_10250	AZI36287.1	2225910	2227307	hypothetical protein	224.004	0.0766415	0.170758	0.427504	0.67312	17.1	14.72	14.98	8.48	11.18	19.2
EGO55_10255	AZI36288.1	2227460	2227762	hypothetical protein	124.802	0.0239208	0.151473	0.799196	0.906796	36.77	39.67	37.45	28.94	28.69	48.13
EGO55_10260	AZI36289.1	2227966	2228439	DUF2269 domain-containing protein	208.011	0.131396	0.163989	0.190617	0.459743	45.58	47.07	38.54	26.96	30.15	45.74
EGO55_10265	AZI36290.1	2228439	2229791	SDR family oxidoreductase	712.395	-0.0828481	0.103136	0.322726	0.585711	44.07	45.29	47.26	47.51	45.89	49.23
EGO55_10270	AZI36291.1	2229837	2230070	hypothetical protein	53.2191	-0.07757	0.165688	0.421988	0.667073	18.17	18.8	20.11	18.34	19.29	26.18
EGO55_10275	AZI36292.1	2230307	2232310	FAD-dependent oxidoreductase	260.12	0.111101	0.157177	0.258363	0.524097	14.01	12.98	11.28	7.73	9.84	13.34
EGO55_10280	AZI36293.1	2232638	2233849	DUF1214 domain-containing protein	419.548	0.722149	0.194161	3.24324e-06	9.63775e-05	43.09	40.32	36.46	19.47	19.17	26.55
EGO55_10285	AZI36294.1	2234081	2234347	hypothetical protein	46.426	0.27846	0.332424	0.036542	0.200155	22.62	21.48	17.62	5.59	6.57	19.66
EGO55_10290	AZI36295.1	2235044	2236381	DNA methylase N-4	243.971	0.00139919	0.138596	0.988016	0.995768	15	17.09	17.38	12.2	16.68	18.53
[truncated: 1,983 more rows]
